# Supplementary material for: trans-Bis[1-(2-anilino-2-oxoeth­yl)-3-benzyl-1H-imidazol-2-yl]palladium(II) methanol disolvate
Source: Acta Crystallogr Sect E Struct Rep Online. 2011 Mar 19;67(Pt 4):m467. doi: 10.1107/S1600536811007768 (PMC3099926; doi:10.1107/S1600536811007768)
Supplement: Supplementary file 1 [file e-67-0m467-sup1.cif]

##############################################################################
###                                                                        ###
###        Electronic paper (Acta Crystallographica Section E)             ###
###                                                                        ###
##############################################################################
#                                                                            #
# This CIF contains the data in a paper accepted for publication in Acta     #
# Crystallographica Section E. It conforms to the requirements of Notes      #
# for Authors for Section E, and has been peer reviewed under the auspices   #
# of the IUCr Commission on Journals.                                        #
#                                                                            #
# Full details of the Crystallographic Information File format               #
# are given in the paper "The Crystallographic Information File (CIF):       #
# a New Standard Archive File for Crystallography" by S. R. Hall, F. H.      #
# Allen and I. D. Brown [Acta Cryst. (1991), A47, 655-685].                  #
#                                                                            #
# The current version of the core CIF dictionary is obtainable from          #
# ftp://ftp.iucr.org/pub/cif_core.dic. The current version number is 2.4.    #
#                                                                            #
# Software is freely available for graphical display of the structure(s) in  #
# this CIF.  For information consult the CIF home page http://www.iucr.org/  #
# cif/home.html                                                              #
#                                                                            #
# This file may be used for bona fide research purposes within the           #
# scientific community so long as proper attribution is given to the journal # 
# article from which it was obtained.                                        #
#                                                                            #
##############################################################################
                                             
data_I
_audit_creation_method     SHELXL-97
_chemical_name_systematic
;
<i>trans</i>-Bis[1-(2-anilino-2-oxoethyl)-3-benzyl-1<i>H</i>-
imidazol-2-yl]palladium(II) methanol disolvate
;
_chemical_name_common     ?
_chemical_formula_moiety     'C36 H32 N6 O2 Pd, 2(C H4 O)'
_chemical_formula_sum     'C38 H40 N6 O4 Pd'
_chemical_formula_iupac     '[Pd (C18 H16 N3 O)2], 2C H4 O'
_chemical_formula_weight     751.16
_chemical_melting_point     ?
_symmetry_cell_setting     orthorhombic
_symmetry_space_group_name_H-M     'P b c a'
_symmetry_space_group_name_Hall     '-P 2ac 2ab'
loop_
    _symmetry_equiv_pos_as_xyz
    'x, y, z'
    '-x+1/2, -y, z+1/2'
    '-x, y+1/2, -z+1/2'
    'x+1/2, -y+1/2, -z'
    '-x, -y, -z'
    'x-1/2, y, -z-1/2'
    'x, -y-1/2, z-1/2'
    '-x-1/2, y-1/2, z'
_cell_length_a     17.822(2)
_cell_length_b     9.0616(11)
_cell_length_c     21.473(3)
_cell_angle_alpha     90.00
_cell_angle_beta     90.00
_cell_angle_gamma     90.00
_cell_volume     3467.8(7)
_cell_formula_units_Z     4
_cell_measurement_reflns_used     3616
_cell_measurement_theta_min     2.7
_cell_measurement_theta_max     22.4
_cell_measurement_temperature     150(2)
_exptl_crystal_description     parallelpiped
_exptl_crystal_colour     white
_exptl_crystal_size_max     0.39
_exptl_crystal_size_mid     0.09
_exptl_crystal_size_min     0.08
_exptl_crystal_density_diffrn     1.439
_exptl_crystal_density_meas     ?
_exptl_crystal_density_method     'not measured'
_exptl_crystal_F_000     1552
_exptl_absorpt_coefficient_mu     0.585
_exptl_absorpt_correction_type     multi-scan
_exptl_absorpt_process_details     '(SADABS; Sheldrick, 2003)'
_exptl_absorpt_correction_T_min     0.8040
_exptl_absorpt_correction_T_max     0.9547
_exptl_special_details
;
;
_diffrn_ambient_temperature     150(2)
_diffrn_radiation_type     MoK\a
_diffrn_radiation_wavelength     0.71073
_diffrn_radiation_monochromator     graphite
_diffrn_measurement_device_type     'Bruker SMART APEXII'
_diffrn_measurement_method     \w
_diffrn_detector_area_resol_mean     ?
_diffrn_reflns_number     45827
_diffrn_reflns_av_R_equivalents     0.0801
_diffrn_reflns_av_sigmaI/netI     0.0519
_diffrn_reflns_theta_min     1.90
_diffrn_reflns_theta_max     28.65
_diffrn_reflns_theta_full     28.65
_diffrn_measured_fraction_theta_max     0.998
_diffrn_measured_fraction_theta_full     0.998
_diffrn_reflns_limit_h_min     -21
_diffrn_reflns_limit_h_max     23
_diffrn_reflns_limit_k_min     -12
_diffrn_reflns_limit_k_max     12
_diffrn_reflns_limit_l_min     -28
_diffrn_reflns_limit_l_max     28
_diffrn_standards_number     0
_diffrn_standards_interval_count     0
_diffrn_standards_interval_time     0
_diffrn_standards_decay_%     0
_refine_special_details
;
Refinement of <i>F</i>^2^ against ALL reflections. The weighted <i>R</i>-factor
<i>wR</i> and goodness of fit <i>S</i> are based on <i>F</i>^2^, conventional
<i>R</i>-factors <i>R</i> are based on <i>F</i>, with <i>F</i> set to zero for
negative <i>F</i>^2^. The threshold expression of <i>F</i>^2^ >
\s(<i>F</i>^2^) is used only for calculating <i>R</i>-factors(gt) <i>etc</i>.
and is not relevant to the choice of reflections for refinement.
<i>R</i>-factors based on <i>F</i>^2^ are statistically about twice as large
as those based on <i>F</i>, and <i>R</i>- factors based on ALL data will be
even larger.
;
_reflns_number_total     4451
_reflns_number_gt     2695
_reflns_threshold_expression     I>2\s
_refine_ls_structure_factor_coef     Fsqd
_refine_ls_matrix_type     full
_refine_ls_R_factor_all     0.0731
_refine_ls_R_factor_gt     0.0322
_refine_ls_wR_factor_gt     0.0706
_refine_ls_wR_factor_ref     0.0842
_refine_ls_goodness_of_fit_ref     0.999
_refine_ls_restrained_S_all     0.999
_refine_ls_number_reflns     4451
_refine_ls_number_parameters     224
_refine_ls_number_restraints     0
_refine_ls_hydrogen_treatment     constr
_refine_ls_weighting_scheme     calc
_refine_ls_weighting_details
         'calc w=1/[\s^2^(Fo^2^)+(0.0273P)^2^+3.0876P] where P=(Fo^2^+2Fc^2^)/3'
_atom_sites_solution_hydrogens     geom
_atom_sites_solution_primary     direct
_atom_sites_solution_secondary     difmap
_refine_ls_shift/su_max     0.001
_refine_ls_shift/su_mean     0.000
_refine_diff_density_max     0.387
_refine_diff_density_min     -0.668
_refine_ls_extinction_method     none
_refine_ls_extinction_coef     ?
loop_
    _atom_type_symbol
    _atom_type_description
    _atom_type_scat_dispersion_real
    _atom_type_scat_dispersion_imag
    _atom_type_scat_source
    C C 0.0033 0.0016 'International Tables Vol C Tables 4.2.6.8 and 6.1.1.4'
    H H 0.0000 0.0000 'International Tables Vol C Tables 4.2.6.8 and 6.1.1.4'
    N N 0.0061 0.0033 'International Tables Vol C Tables 4.2.6.8 and 6.1.1.4'
    O O 0.0106 0.0060 'International Tables Vol C Tables 4.2.6.8 and 6.1.1.4'
    Pd Pd -0.9988 1.0072 'International Tables Vol C Tables 4.2.6.8 and 6.1.1.4'
_computing_data_collection     'APEX2 (Bruker, 2007)'
_computing_cell_refinement     'SAINT (Bruker, 2007)'
_computing_data_reduction     'SAINT (Bruker, 2007)'
_computing_structure_solution     'SHELXTL (Sheldrick, 2008)'
_computing_structure_refinement     'SHELXTL (Sheldrick, 2008)'
_computing_molecular_graphics     'SHELXTL (Sheldrick, 2008)'
_computing_publication_material     'DIAMOND (Brandenburg, 2006)'
loop_
    _atom_site_type_symbol
    _atom_site_label
    _atom_site_fract_x
    _atom_site_fract_y
    _atom_site_fract_z
    _atom_site_U_iso_or_equiv
    _atom_site_adp_type
    _atom_site_calc_flag
    _atom_site_refinement_flags
    _atom_site_occupancy
    _atom_site_disorder_assembly
    _atom_site_disorder_group
    C C1 0.46400(13) 0.2896(2) 0.99551(11) 0.0171(5) Uani d . 1 . .
    C C2 0.38152(15) 0.1075(3) 1.01712(12) 0.0228(6) Uani d . 1 . .
    H H2 0.3418 0.0545 1.0363 0.027 Uiso calc R 1 . .
    C C3 0.42383(14) 0.0630(3) 0.96912(13) 0.0226(6) Uani d . 1 . .
    H H3 0.4198 -0.0284 0.9477 0.027 Uiso calc R 1 . .
    C C4 0.52739(16) 0.1767(3) 0.90363(11) 0.0219(5) Uani d . 1 . .
    H H4A 0.5339 0.0748 0.8879 0.026 Uiso calc R 1 . .
    H H4B 0.5769 0.2124 0.9181 0.026 Uiso calc R 1 . .
    C C5 0.49996(16) 0.2745(3) 0.85115(11) 0.0217(5) Uani d . 1 . .
    C C6 0.42429(16) 0.2778(3) 0.83425(12) 0.0280(6) Uani d . 1 . .
    H H6 0.3890 0.2191 0.8563 0.034 Uiso calc R 1 . .
    C C7 0.40060(18) 0.3664(3) 0.78546(13) 0.0350(7) Uani d . 1 . .
    H H7 0.3491 0.3676 0.7740 0.042 Uiso calc R 1 . .
    C C8 0.45124(19) 0.4528(3) 0.75345(14) 0.0385(8) Uani d . 1 . .
    H H8 0.4347 0.5133 0.7200 0.046 Uiso calc R 1 . .
    C C9 0.5260(2) 0.4511(4) 0.77007(14) 0.0389(8) Uani d . 1 . .
    H H9 0.5609 0.5111 0.7482 0.047 Uiso calc R 1 . .
    C C10 0.55057(17) 0.3619(3) 0.81869(13) 0.0300(6) Uani d . 1 . .
    H H10 0.6022 0.3608 0.8297 0.036 Uiso calc R 1 . .
    C C11 0.37610(15) 0.3458(3) 1.07994(11) 0.0211(6) Uani d . 1 . .
    H H11A 0.4153 0.3697 1.1110 0.025 Uiso calc R 1 . .
    H H11B 0.3347 0.2947 1.1019 0.025 Uiso calc R 1 . .
    C C12 0.34608(14) 0.4900(3) 1.05140(11) 0.0181(5) Uani d . 1 . .
    C C13 0.35913(13) 0.6589(2) 0.96519(11) 0.0165(5) Uani d . 1 . .
    C C14 0.39053(15) 0.6620(3) 0.90513(12) 0.0222(6) Uani d . 1 . .
    H H14 0.4311 0.5979 0.8955 0.027 Uiso calc R 1 . .
    C C15 0.36355(16) 0.7567(3) 0.85971(12) 0.0286(6) Uani d . 1 . .
    H H15 0.3859 0.7576 0.8195 0.034 Uiso calc R 1 . .
    C C16 0.30402(16) 0.8504(3) 0.87279(13) 0.0296(6) Uani d . 1 . .
    H H16 0.2846 0.9140 0.8415 0.036 Uiso calc R 1 . .
    C C17 0.27323(16) 0.8499(3) 0.93189(13) 0.0279(6) Uani d . 1 . .
    H H17 0.2327 0.9145 0.9411 0.033 Uiso calc R 1 . .
    C C18 0.30045(14) 0.7565(3) 0.97816(13) 0.0229(5) Uani d . 1 . .
    H H18 0.2791 0.7592 1.0187 0.027 Uiso calc R 1 . .
    C C19 0.2385(2) 0.1346(5) 0.70995(15) 0.0574(10) Uani d . 1 . .
    H H19A 0.2522 0.2332 0.6950 0.086 Uiso calc R 1 . .
    H H19B 0.2842 0.0770 0.7175 0.086 Uiso calc R 1 . .
    H H19C 0.2100 0.1434 0.7488 0.086 Uiso calc R 1 . .
    N N1 0.40758(11) 0.2469(2) 1.03309(9) 0.0182(4) Uani d . 1 . .
    N N2 0.47490(12) 0.1753(2) 0.95629(9) 0.0184(4) Uani d . 1 . .
    N N3 0.38849(11) 0.5529(2) 1.00742(9) 0.0174(4) Uani d . 1 . .
    O O1 0.28388(10) 0.5348(2) 1.07073(8) 0.0254(4) Uani d . 1 . .
    Pd Pd1 0.5000 0.5000 1.0000 0.01396(7) Uani d S 1 . .
    O O2 0.19462(14) 0.0636(3) 0.66513(12) 0.0650(8) Uani d . 1 . .
    H H1 0.2245 0.0384 0.6316 0.078 Uiso d . 1 . .
loop_
    _atom_site_aniso_label
    _atom_site_aniso_U_11
    _atom_site_aniso_U_22
    _atom_site_aniso_U_33
    _atom_site_aniso_U_12
    _atom_site_aniso_U_13
    _atom_site_aniso_U_23
    C1 0.0130(12) 0.0172(11) 0.0210(11) 0.0014(9) 0.0003(11) 0.0020(10)
    C2 0.0202(13) 0.0146(12) 0.0335(14) -0.0036(11) 0.0002(11) 0.0052(10)
    C3 0.0199(14) 0.0127(11) 0.0351(15) -0.0028(11) -0.0030(12) -0.0006(11)
    C4 0.0214(13) 0.0206(12) 0.0236(13) 0.0043(11) 0.0040(11) -0.0034(11)
    C5 0.0279(14) 0.0172(11) 0.0200(11) 0.0047(12) 0.0003(12) -0.0033(9)
    C6 0.0303(16) 0.0269(15) 0.0268(14) -0.0002(12) -0.0007(12) -0.0009(12)
    C7 0.0358(18) 0.0377(17) 0.0314(15) 0.0086(14) -0.0057(13) 0.0001(13)
    C8 0.051(2) 0.0376(16) 0.0266(15) 0.0098(16) -0.0003(14) 0.0056(13)
    C9 0.049(2) 0.0359(16) 0.0319(16) 0.0023(15) 0.0117(15) 0.0086(14)
    C10 0.0300(16) 0.0317(15) 0.0282(14) -0.0001(13) 0.0055(12) 0.0008(12)
    C11 0.0200(14) 0.0221(13) 0.0212(12) 0.0009(11) 0.0073(11) 0.0041(10)
    C12 0.0157(12) 0.0183(12) 0.0203(11) -0.0023(11) -0.0004(9) -0.0031(11)
    C13 0.0125(12) 0.0133(11) 0.0237(13) -0.0028(9) -0.0009(10) -0.0022(10)
    C14 0.0209(14) 0.0197(13) 0.0258(13) 0.0026(11) -0.0010(11) -0.0041(11)
    C15 0.0343(17) 0.0304(15) 0.0212(13) 0.0010(13) -0.0057(12) -0.0004(11)
    C16 0.0339(17) 0.0219(14) 0.0331(15) 0.0031(12) -0.0119(13) 0.0043(12)
    C17 0.0205(15) 0.0213(13) 0.0418(16) 0.0038(11) -0.0023(12) 0.0013(12)
    C18 0.0191(13) 0.0178(12) 0.0317(13) 0.0013(11) 0.0025(11) 0.0006(11)
    C19 0.053(2) 0.082(3) 0.0367(18) -0.011(2) 0.0133(17) -0.0195(19)
    N1 0.0152(10) 0.0156(10) 0.0238(11) -0.0014(9) 0.0028(9) 0.0021(8)
    N2 0.0186(11) 0.0153(10) 0.0213(10) -0.0001(8) 0.0011(9) 0.0023(9)
    N3 0.0112(10) 0.0166(8) 0.0245(11) -0.0006(8) 0.0019(8) 0.0005(8)
    O1 0.0169(10) 0.0312(10) 0.0279(9) 0.0047(8) 0.0069(8) 0.0044(8)
    Pd1 0.01066(11) 0.01262(11) 0.01860(11) -0.00022(11) 0.00200(11) 0.00015(11)
    O2 0.0374(15) 0.104(2) 0.0534(15) -0.0128(15) 0.0180(12) -0.0321(15)
_geom_special_details
;
All e.s.d.'s (except the e.s.d. in the dihedral angle between two l.s. planes)
are estimated using the full covariance matrix. The cell e.s.d.'s are taken
into account individually in the estimation of e.s.d.'s in distances, angles
and torsion angles; correlations between e.s.d.'s in cell parameters are only
used when they are defined by crystal symmetry. An approximate (isotropic)
treatment of cell e.s.d.'s is used for estimating e.s.d.'s involving l.s.
planes.
;
loop_
    _geom_bond_atom_site_label_1
    _geom_bond_atom_site_label_2
    _geom_bond_site_symmetry_2
    _geom_bond_distance
    _geom_bond_publ_flag
    C1 N1 . 1.346(3) ?
    C1 N2 . 1.349(3) ?
    C1 Pd1 . 2.014(2) ?
    C2 C3 . 1.339(4) ?
    C2 N1 . 1.388(3) ?
    C2 H2 . 0.9500 ?
    C3 N2 . 1.393(3) ?
    C3 H3 . 0.9500 ?
    C4 N2 . 1.468(3) ?
    C4 C5 . 1.515(3) ?
    C4 H4A . 0.9900 ?
    C4 H4B . 0.9900 ?
    C5 C10 . 1.388(4) ?
    C5 C6 . 1.397(4) ?
    C6 C7 . 1.386(4) ?
    C6 H6 . 0.9500 ?
    C7 C8 . 1.378(4) ?
    C7 H7 . 0.9500 ?
    C8 C9 . 1.379(5) ?
    C8 H8 . 0.9500 ?
    C9 C10 . 1.391(4) ?
    C9 H9 . 0.9500 ?
    C10 H10 . 0.9500 ?
    C11 N1 . 1.460(3) ?
    C11 C12 . 1.540(3) ?
    C11 H11A . 0.9900 ?
    C11 H11B . 0.9900 ?
    C12 O1 . 1.252(3) ?
    C12 N3 . 1.337(3) ?
    C13 C18 . 1.398(3) ?
    C13 C14 . 1.406(3) ?
    C13 N3 . 1.421(3) ?
    C14 C15 . 1.385(4) ?
    C14 H14 . 0.9500 ?
    C15 C16 . 1.387(4) ?
    C15 H15 . 0.9500 ?
    C16 C17 . 1.383(4) ?
    C16 H16 . 0.9500 ?
    C17 C18 . 1.392(4) ?
    C17 H17 . 0.9500 ?
    C18 H18 . 0.9500 ?
    C19 O2 . 1.397(4) ?
    C19 H19A . 0.9800 ?
    C19 H19B . 0.9800 ?
    C19 H19C . 0.9800 ?
    N3 Pd1 . 2.050(2) ?
    Pd1 C1 5_667 2.014(2) ?
    Pd1 N3 5_667 2.051(2) ?
    O2 H1 . 0.9244 ?
loop_
    _geom_angle_atom_site_label_1
    _geom_angle_atom_site_label_2
    _geom_angle_atom_site_label_3
    _geom_angle_site_symmetry_1
    _geom_angle_site_symmetry_3
    _geom_angle
    _geom_angle_publ_flag
    N1 C1 N2 . . 105.1(2) ?
    N1 C1 Pd1 . . 118.80(17) ?
    N2 C1 Pd1 . . 135.30(18) ?
    C3 C2 N1 . . 106.0(2) ?
    C3 C2 H2 . . 127.0 ?
    N1 C2 H2 . . 127.0 ?
    C2 C3 N2 . . 107.5(2) ?
    C2 C3 H3 . . 126.3 ?
    N2 C3 H3 . . 126.3 ?
    N2 C4 C5 . . 111.9(2) ?
    N2 C4 H4A . . 109.2 ?
    C5 C4 H4A . . 109.2 ?
    N2 C4 H4B . . 109.2 ?
    C5 C4 H4B . . 109.2 ?
    H4A C4 H4B . . 107.9 ?
    C10 C5 C6 . . 119.0(2) ?
    C10 C5 C4 . . 119.9(3) ?
    C6 C5 C4 . . 121.1(2) ?
    C7 C6 C5 . . 120.2(3) ?
    C7 C6 H6 . . 119.9 ?
    C5 C6 H6 . . 119.9 ?
    C8 C7 C6 . . 120.4(3) ?
    C8 C7 H7 . . 119.8 ?
    C6 C7 H7 . . 119.8 ?
    C7 C8 C9 . . 119.8(3) ?
    C7 C8 H8 . . 120.1 ?
    C9 C8 H8 . . 120.1 ?
    C8 C9 C10 . . 120.3(3) ?
    C8 C9 H9 . . 119.8 ?
    C10 C9 H9 . . 119.8 ?
    C5 C10 C9 . . 120.2(3) ?
    C5 C10 H10 . . 119.9 ?
    C9 C10 H10 . . 119.9 ?
    N1 C11 C12 . . 112.36(19) ?
    N1 C11 H11A . . 109.1 ?
    C12 C11 H11A . . 109.1 ?
    N1 C11 H11B . . 109.1 ?
    C12 C11 H11B . . 109.1 ?
    H11A C11 H11B . . 107.9 ?
    O1 C12 N3 . . 126.6(2) ?
    O1 C12 C11 . . 116.8(2) ?
    N3 C12 C11 . . 116.5(2) ?
    C18 C13 C14 . . 117.9(2) ?
    C18 C13 N3 . . 125.2(2) ?
    C14 C13 N3 . . 116.9(2) ?
    C15 C14 C13 . . 121.3(2) ?
    C15 C14 H14 . . 119.3 ?
    C13 C14 H14 . . 119.3 ?
    C14 C15 C16 . . 120.1(3) ?
    C14 C15 H15 . . 119.9 ?
    C16 C15 H15 . . 119.9 ?
    C17 C16 C15 . . 119.2(3) ?
    C17 C16 H16 . . 120.4 ?
    C15 C16 H16 . . 120.4 ?
    C16 C17 C18 . . 121.2(3) ?
    C16 C17 H17 . . 119.4 ?
    C18 C17 H17 . . 119.4 ?
    C17 C18 C13 . . 120.2(3) ?
    C17 C18 H18 . . 119.9 ?
    C13 C18 H18 . . 119.9 ?
    O2 C19 H19A . . 109.5 ?
    O2 C19 H19B . . 109.5 ?
    H19A C19 H19B . . 109.5 ?
    O2 C19 H19C . . 109.5 ?
    H19A C19 H19C . . 109.5 ?
    H19B C19 H19C . . 109.5 ?
    C1 N1 C2 . . 111.3(2) ?
    C1 N1 C11 . . 121.6(2) ?
    C2 N1 C11 . . 126.9(2) ?
    C1 N2 C3 . . 110.1(2) ?
    C1 N2 C4 . . 124.5(2) ?
    C3 N2 C4 . . 125.1(2) ?
    C12 N3 C13 . . 122.0(2) ?
    C12 N3 Pd1 . . 120.21(16) ?
    C13 N3 Pd1 . . 117.74(15) ?
    C1 Pd1 C1 5_667 . 179.9990(10)
                                 ?
    C1 Pd1 N3 5_667 . 94.81(9) ?
    C1 Pd1 N3 . . 85.19(9) ?
    C1 Pd1 N3 5_667 5_667 85.19(9) ?
    C1 Pd1 N3 . 5_667 94.81(9) ?
    N3 Pd1 N3 . 5_667 179.9990(10)
                                 ?
    C19 O2 H1 . . 109.1 ?
loop_
    _geom_torsion_atom_site_label_1
    _geom_torsion_atom_site_label_2
    _geom_torsion_atom_site_label_3
    _geom_torsion_atom_site_label_4
    _geom_torsion_site_symmetry_1
    _geom_torsion_site_symmetry_2
    _geom_torsion_site_symmetry_3
    _geom_torsion_site_symmetry_4
    _geom_torsion
    _geom_torsion_publ_flag
    N1 C2 C3 N2 . . . . -0.1(3) ?
    N2 C4 C5 C10 . . . . 140.4(2) ?
    N2 C4 C5 C6 . . . . -40.1(3) ?
    C10 C5 C6 C7 . . . . 0.5(4) ?
    C4 C5 C6 C7 . . . . -179.0(2) ?
    C5 C6 C7 C8 . . . . -0.4(4) ?
    C6 C7 C8 C9 . . . . 0.0(5) ?
    C7 C8 C9 C10 . . . . 0.4(5) ?
    C6 C5 C10 C9 . . . . -0.1(4) ?
    C4 C5 C10 C9 . . . . 179.4(2) ?
    C8 C9 C10 C5 . . . . -0.4(4) ?
    N1 C11 C12 O1 . . . . 136.3(2) ?
    N1 C11 C12 N3 . . . . -42.3(3) ?
    C18 C13 C14 C15 . . . . -1.1(4) ?
    N3 C13 C14 C15 . . . . 177.1(2) ?
    C13 C14 C15 C16 . . . . -0.5(4) ?
    C14 C15 C16 C17 . . . . 1.3(4) ?
    C15 C16 C17 C18 . . . . -0.5(4) ?
    C16 C17 C18 C13 . . . . -1.1(4) ?
    C14 C13 C18 C17 . . . . 1.9(4) ?
    N3 C13 C18 C17 . . . . -176.1(2) ?
    N2 C1 N1 C2 . . . . -1.3(3) ?
    Pd1 C1 N1 C2 . . . . 170.12(17) ?
    N2 C1 N1 C11 . . . . -176.1(2) ?
    Pd1 C1 N1 C11 . . . . -4.7(3) ?
    C3 C2 N1 C1 . . . . 0.9(3) ?
    C3 C2 N1 C11 . . . . 175.4(2) ?
    C12 C11 N1 C1 . . . . 57.6(3) ?
    C12 C11 N1 C2 . . . . -116.4(3) ?
    N1 C1 N2 C3 . . . . 1.2(3) ?
    Pd1 C1 N2 C3 . . . . -168.1(2) ?
    N1 C1 N2 C4 . . . . 175.0(2) ?
    Pd1 C1 N2 C4 . . . . 5.7(4) ?
    C2 C3 N2 C1 . . . . -0.7(3) ?
    C2 C3 N2 C4 . . . . -174.4(2) ?
    C5 C4 N2 C1 . . . . -71.5(3) ?
    C5 C4 N2 C3 . . . . 101.4(3) ?
    O1 C12 N3 C13 . . . . -16.9(4) ?
    C11 C12 N3 C13 . . . . 161.5(2) ?
    O1 C12 N3 Pd1 . . . . 162.1(2) ?
    C11 C12 N3 Pd1 . . . . -19.5(3) ?
    C18 C13 N3 C12 . . . . 30.0(4) ?
    C14 C13 N3 C12 . . . . -148.0(2) ?
    C18 C13 N3 Pd1 . . . . -149.0(2) ?
    C14 C13 N3 Pd1 . . . . 32.9(3) ?
    N1 C1 Pd1 N3 . . . . -40.62(19) ?
    N2 C1 Pd1 N3 . . . . 127.6(3) ?
    N1 C1 Pd1 N3 . . . 5_667 139.37(19) ?
    N2 C1 Pd1 N3 . . . 5_667 -52.4(3) ?
    C12 N3 Pd1 C1 . . . 5_667 -126.10(19) ?
    C13 N3 Pd1 C1 . . . 5_667 52.97(18) ?
    C12 N3 Pd1 C1 . . . . 53.90(19) ?
    C13 N3 Pd1 C1 . . . . -127.03(18) ?
loop_
    _geom_hbond_atom_site_label_D
    _geom_hbond_atom_site_label_H
    _geom_hbond_atom_site_label_A
    _geom_hbond_site_symmetry_A
    _geom_hbond_distance_DH
    _geom_hbond_distance_HA
    _geom_hbond_distance_DA
    _geom_hbond_angle_DHA
    O2 H1 O1 7_565 0.92 1.81 2.727(3) 172
    C2 H2 O1 8_655 0.95 2.36 3.232(3) 152
    C18 H18 O1 . 0.95 2.32 2.842(3) 114
data_iupac
_journal_date_recd_electronic     2011-02-17
_journal_date_accepted     2011-03-01
_journal_name_full     'Acta Crystallographica, Section E'
_journal_year     2011
_journal_volume     67
_journal_issue      4
_journal_page_first     m467
_journal_page_last     m467
_journal_paper_category     QM
_journal_coeditor_code     FJ2398
_publ_contact_author_name     'Hon Man Lee'
_publ_contact_author_address
;
National Changhua University of Education
Department of Chemistry
Changhua
Taiwan 50058
;
_publ_contact_author_email     'leehm@cc.ncue.edu.tw'
_publ_contact_author_fax     '886-4-7211190'
_publ_contact_author_phone     '886-4-7232105 ext.3523'
_publ_section_title
;\
<i>trans</i>-Bis[1-(2-anilino-2-oxoethyl)-3-benzyl-1<i>H</i>-imidazol-2-yl]\
palladium(II) methanol disolvate
;
loop_
    _publ_author_name
    _publ_author_footnote
    _publ_author_address
    'Lee, Hon Man' .
;
National Changhua University of Education
Department of Chemistry
Changhua
Taiwan 50058
;
    'Chang, Yu-Chuan' .
;
National Changhua University of Education
Department of Chemistry
Changhua
Taiwan 50058
;
_publ_section_synopsis     .
