# Supplementary material for: trans-Bis[1-(2-anilino-2-oxoeth­yl)-3-benzyl-1H-imidazol-2-yl]palladium(II) methanol disolvate
Source: Acta Crystallogr Sect E Struct Rep Online. 2011 Mar 19;67(Pt 4):m467. doi: 10.1107/S1600536811007768 (PMC3099926; doi:10.1107/S1600536811007768)
Supplement: Supplementary file 2 [file e-67-0m467-Isup2.hkl]

# 
# h,k,l, Fc-squared, Fo-squared, sigma(Fo-squared) and status flag 
# 
data_I
_shelx_title ' cyj013 in Pbca' 
_shelx_refln_list_code          4 
_shelx_F_calc_maximum      411.63 
_exptl_crystal_F_000      1552.00 
_reflns_d_resolution_high  0.7411 
 
loop_ 
 _symmetry_equiv_pos_as_xyz 
 'x, y, z' 
 '-x+1/2, -y, z+1/2' 
 '-x, y+1/2, -z+1/2' 
 'x+1/2, -y+1/2, -z' 
 '-x, -y, -z' 
 'x-1/2, y, -z-1/2' 
 'x, -y-1/2, z-1/2' 
 '-x-1/2, y-1/2, z' 
 
_cell_length_a    17.8224 
_cell_length_b     9.0616 
_cell_length_c    21.4727 
_cell_angle_alpha  90.000 
_cell_angle_beta   90.000 
_cell_angle_gamma  90.000 
 
_shelx_F_squared_multiplier     1.000 
 
loop_ 
 _refln_index_h 
 _refln_index_k 
 _refln_index_l 
 _refln_F_squared_calc 
 _refln_F_squared_meas 
 _refln_F_squared_sigma 
 _refln_observed_status 
   2   0   0    71394.88    74004.02   6517.32 o 
   4   0   0    17652.61    18230.17   1103.97 o 
   6   0   0     4618.96     4291.99    269.78 o 
   8   0   0    29273.18    29923.46   1817.87 o 
  10   0   0    35490.57    34952.22   2124.08 o 
  12   0   0      267.57      132.82     74.05 o 
  14   0   0     7759.66     7528.71    501.82 o 
  16   0   0     2720.84     2592.58    200.68 o 
  18   0   0     2759.85     2531.64    212.66 o 
  20   0   0     3974.23     4446.17    453.41 o 
  22   0   0     1890.03     2057.67    313.45 o 
   2   1   0      516.13      509.64     21.47 o 
   4   1   0    47372.38    50075.96   1727.35 o 
   6   1   0     5951.98     6053.50    238.37 o 
   8   1   0      130.20       69.04     51.56 o 
  10   1   0     2848.23     3327.34    157.33 o 
  12   1   0      844.53     1137.14     77.32 o 
  14   1   0     1773.61     1720.69    103.93 o 
  16   1   0       35.23        4.61     79.51 o 
  18   1   0        6.26       66.53     81.04 o 
  20   1   0        7.51     -105.24    105.24 o 
  22   1   0     1168.17     1038.08    196.90 o 
   0   2   0     3648.33     3585.35    159.89 o 
   2   2   0     4316.93     3996.63    116.89 o 
   4   2   0    25387.94    25586.25    894.97 o 
   6   2   0    16971.66    15748.84    551.40 o 
   8   2   0     5487.12     5493.74    217.83 o 
  10   2   0     7981.53     7295.87    321.02 o 
  12   2   0     7496.41     7623.48    341.60 o 
  14   2   0     9549.21    10241.04    457.37 o 
  16   2   0     5665.13     5376.44    291.25 o 
  18   2   0    12224.59    11709.72    520.26 o 
  20   2   0     3722.91     3807.34    206.21 o 
  22   2   0     1101.90     1392.33    340.90 o 
   2   3   0      762.73      684.73     26.56 o 
   4   3   0      301.75      468.70     32.25 o 
   6   3   0     7308.29     7648.81    253.22 o 
   8   3   0     1070.74     1079.73     47.17 o 
  10   3   0      206.10      223.37     51.12 o 
  12   3   0     1021.24     1020.41     75.77 o 
  14   3   0      663.42      507.65     70.87 o 
  16   3   0      194.83      160.46     74.63 o 
  18   3   0      207.16      190.89     86.90 o 
  20   3   0       14.54      -26.35     99.89 o 
  22   3   0        0.34       59.63    141.89 o 
   0   4   0    22760.04    23097.37    887.05 o 
   2   4   0    25833.74    25448.39    692.00 o 
   4   4   0    19957.23    20434.45    618.83 o 
   6   4   0    21421.10    20485.71    661.04 o 
   8   4   0     5062.63     5075.97    171.51 o 
  10   4   0    12522.58    11741.55    418.81 o 
  12   4   0    14222.44    14064.68    614.20 o 
  14   4   0    14674.16    14439.21    631.21 o 
  16   4   0     2065.36     1728.17    193.58 o 
  18   4   0     2782.87     2292.40    145.69 o 
  20   4   0     6000.66     6238.57    306.26 o 
  22   4   0     2967.15     2891.05    196.47 o 
   2   5   0       63.07       72.05     22.05 o 
   4   5   0     4113.32     4453.88    128.08 o 
   6   5   0      628.31      679.78     46.10 o 
   8   5   0       24.27       22.24     36.01 o 
  10   5   0     2828.23     2877.55    118.03 o 
  12   5   0     2303.82     2458.84    119.15 o 
  14   5   0      939.30      903.74     78.09 o 
  16   5   0       78.53       23.51     83.28 o 
  18   5   0       36.94      -56.05     97.69 o 
  20   5   0      784.45      748.05    127.31 o 
   0   6   0    14640.29    14518.12    563.49 o 
   2   6   0     9040.63     9001.56    238.81 o 
   4   6   0    14014.88    14440.31    417.99 o 
   6   6   0    16571.08    16233.81    469.77 o 
   8   6   0    14403.14    14893.22    456.71 o 
  10   6   0     1699.42     1621.48     83.82 o 
  12   6   0     2352.11     2419.93    126.30 o 
  14   6   0     3284.37     3654.86    169.74 o 
  16   6   0     1435.71     1313.70    117.91 o 
  18   6   0     3950.15     3891.23    296.92 o 
  20   6   0     1665.16     1486.62    172.40 o 
   2   7   0     1374.92     1523.00    104.50 o 
   4   7   0      117.92      207.10     43.34 o 
   6   7   0      421.94      333.17     67.20 o 
   8   7   0     2698.01     2439.39    101.90 o 
  10   7   0      480.59      525.42     70.24 o 
  12   7   0      520.21      527.81     81.66 o 
  14   7   0      339.43      264.78    126.61 o 
  16   7   0      202.31       41.05    115.99 o 
  18   7   0       45.84       81.13    134.90 o 
   0   8   0     8203.31     8429.66    385.46 o 
   2   8   0     1581.01     1432.53     76.99 o 
   4   8   0     2152.98     2333.75    102.04 o 
   6   8   0     4633.32     4559.83    182.21 o 
   8   8   0     6003.02     6172.16    237.95 o 
  10   8   0     5619.53     5399.74    215.34 o 
  12   8   0     5593.38     5198.44    254.55 o 
  14   8   0     6039.65     6772.33    381.90 o 
  16   8   0     3791.16     3842.98    258.39 o 
  18   8   0     3167.61     2972.18    232.30 o 
   2   9   0      259.10      283.53     68.31 o 
   4   9   0      510.09      499.39     66.64 o 
   6   9   0     1495.60     1392.34    109.36 o 
   8   9   0       18.50      -72.15     72.29 o 
  10   9   0      595.71      585.73     86.66 o 
  12   9   0      160.35      187.49    100.04 o 
  14   9   0      277.61       60.20    120.65 o 
  16   9   0       52.16       93.35    150.27 o 
   0  10   0      178.57       85.72    108.31 o 
   2  10   0     5239.14     5451.77    220.38 o 
   4  10   0     5867.07     5636.63    247.58 o 
   6  10   0     6590.94     6267.23    247.65 o 
   8  10   0     2925.62     3122.12    162.69 o 
  10  10   0      847.24      662.42    103.34 o 
  12  10   0     4923.88     4971.96    486.44 o 
   2  11   0      708.73      799.06    136.69 o 
   4  11   0      436.71      449.23    105.71 o 
   6  11   0       22.16        0.52    108.25 o 
   8  11   0      174.60      247.42    126.76 o 
  10  11   0      607.72      453.57    141.10 o 
   0  12   0     4406.57     4001.36    472.15 o 
   2  12   0     1473.03     1765.77    214.33 o 
   4  12   0      972.59      805.79    161.17 o 
   1   1   1    41619.02    42784.13    977.45 o 
   2   1   1      539.91      550.22     15.35 o 
   3   1   1     8148.64     7769.90    172.06 o 
   4   1   1       36.30       66.00     11.12 o 
   5   1   1     9987.25     9602.66    246.50 o 
   6   1   1      164.11      217.56     31.69 o 
   7   1   1    34514.93    34336.91    926.03 o 
   8   1   1      357.67      371.71     37.88 o 
   9   1   1    23530.63    22897.16    698.62 o 
  10   1   1      545.40      593.25     38.16 o 
  11   1   1     5422.57     4912.53    158.40 o 
  12   1   1      227.58      186.38     38.36 o 
  13   1   1     9826.70     9501.76    298.71 o 
  14   1   1      112.62      -11.47     42.97 o 
  15   1   1     5575.93     5495.14    180.56 o 
  16   1   1       82.66      102.69     53.39 o 
  17   1   1     6027.34     6109.10    190.81 o 
  18   1   1        0.09       -1.36     54.05 o 
  19   1   1    11783.25    11921.80    432.84 o 
  20   1   1       86.73       28.78     77.70 o 
  21   1   1     3892.86     3842.90    219.78 o 
  22   1   1      132.30      279.97    103.71 o 
  23   1   1     3154.02     3067.82    193.99 o 
   0   2   1     1451.76     1850.60     61.64 o 
   1   2   1       82.06       20.68      9.32 o 
   2   2   1     4829.77     4716.94    106.21 o 
   3   2   1    17245.90    18066.24    411.71 o 
   4   2   1        3.79       30.03     13.43 o 
   5   2   1     1484.96     1645.66     41.11 o 
   6   2   1      208.03      234.00     16.57 o 
   7   2   1     2209.09     2520.58     65.12 o 
   8   2   1     1159.51     1451.01     48.20 o 
   9   2   1      274.27      334.63     28.66 o 
  10   2   1        6.94      -25.57     28.05 o 
  11   2   1      124.16       76.25     37.51 o 
  12   2   1       36.60      -14.26     38.49 o 
  13   2   1        8.94      -27.93     38.58 o 
  14   2   1       78.83       73.33     42.00 o 
  15   2   1        0.31       15.20     44.70 o 
  16   2   1       93.23       23.29     52.12 o 
  17   2   1       14.91      -33.88     55.92 o 
  18   2   1      301.40      279.29     74.95 o 
  19   2   1      180.73       46.19     71.24 o 
  20   2   1      181.47       48.80     81.17 o 
  21   2   1      272.10      269.24    129.32 o 
  22   2   1      159.97      248.43     96.06 o 
  23   2   1        7.65        3.33    102.83 o 
   1   3   1    22100.31    21844.82    418.58 o 
   2   3   1      331.45      329.76     13.99 o 
   3   3   1    18249.44    17658.40    337.97 o 
   4   3   1      317.18      409.10     28.96 o 
   5   3   1    58970.55    59755.35   1266.22 o 
   6   3   1     1220.16     1357.22     37.61 o 
   7   3   1     9664.12     9298.51    231.78 o 
   8   3   1      328.29      350.97     23.92 o 
   9   3   1    21704.82    21678.57    540.09 o 
  10   3   1      103.44       55.78     28.18 o 
  11   3   1     7487.44     7289.78    206.98 o 
  12   3   1       24.14      -20.30     36.55 o 
  13   3   1     9240.32     9332.17    311.73 o 
  14   3   1     1522.03     1458.09     86.04 o 
  15   3   1     2436.44     2662.54    109.57 o 
  16   3   1        9.67       35.97     56.06 o 
  17   3   1     3356.56     3277.78    124.15 o 
  18   3   1       22.85      -27.83     59.21 o 
  19   3   1     4495.56     4661.75    166.66 o 
  20   3   1       25.00      -71.01     71.01 o 
  21   3   1     1322.87     1503.03    102.92 o 
  22   3   1        5.12      -39.59     95.08 o 
  23   3   1     1185.90     1203.19    121.16 o 
   0   4   1      360.80      486.58     25.35 o 
   1   4   1     4110.01     4583.26     88.77 o 
   2   4   1     1710.79     1738.09     36.38 o 
   3   4   1      791.98      923.46     23.71 o 
   4   4   1      175.73      202.70     19.65 o 
   5   4   1     1580.18     1845.46     44.79 o 
   6   4   1        3.89       16.25     18.25 o 
   7   4   1      707.71      782.84     28.14 o 
   8   4   1     1054.88     1101.37     35.73 o 
   9   4   1      310.54      485.10     29.22 o 
  10   4   1      556.84      625.38     47.29 o 
  11   4   1      480.79      522.81     57.39 o 
  12   4   1      642.68      587.21     59.95 o 
  13   4   1      161.49      162.46     47.37 o 
  14   4   1      439.02      441.42     57.85 o 
  15   4   1       21.40      -15.79     50.41 o 
  16   4   1      441.40      546.39     61.15 o 
  17   4   1       76.51      116.18     61.07 o 
  18   4   1        8.04      -50.62     63.16 o 
  19   4   1      400.60      385.29     72.33 o 
  20   4   1      151.26      111.62     77.45 o 
  21   4   1      198.22      108.24     81.50 o 
  22   4   1       60.64      107.05     96.29 o 
   1   5   1    22237.94    22560.72    435.03 o 
   2   5   1       56.78       47.09     17.67 o 
   3   5   1     5130.67     4737.24     93.64 o 
   4   5   1      892.55      969.89     30.85 o 
   5   5   1     9926.22     9500.97    201.83 o 
   6   5   1       88.91       69.83     22.71 o 
   7   5   1    12393.04    12274.55    266.45 o 
   8   5   1        2.78       16.85     24.56 o 
   9   5   1     9879.19     9666.47    219.01 o 
  10   5   1       57.11       34.79     38.87 o 
  11   5   1     5765.53     5722.78    157.07 o 
  12   5   1        4.79       28.77     40.76 o 
  13   5   1     7929.30     7818.25    222.34 o 
  14   5   1        7.56       16.98     47.94 o 
  15   5   1     5941.02     5706.68    178.58 o 
  16   5   1        4.47      -41.86     54.71 o 
  17   5   1     5134.96     4527.57    162.60 o 
  18   5   1        6.59      -63.09     67.58 o 
  19   5   1     5094.67     4827.51    175.85 o 
  20   5   1        0.61       -4.08     79.36 o 
  21   5   1     2668.05     2816.48    133.14 o 
   0   6   1      334.72      316.79     31.61 o 
   1   6   1      498.10      563.99     24.84 o 
   2   6   1      351.18      366.92     26.64 o 
   3   6   1      562.20      651.42     26.61 o 
   4   6   1      625.46      681.39     29.52 o 
   5   6   1       70.61       46.40     24.89 o 
   6   6   1        4.20      -24.34     25.75 o 
   7   6   1     1066.80     1118.83     39.52 o 
   8   6   1      319.04      344.51     33.33 o 
   9   6   1      647.94      693.22     46.53 o 
  10   6   1       50.46      131.83     39.08 o 
  11   6   1      155.47       88.40     41.13 o 
  12   6   1       23.97      -44.88     44.88 o 
  13   6   1        5.68      -50.88     50.88 o 
  14   6   1      171.52      168.73     54.61 o 
  15   6   1      173.48      142.20     59.04 o 
  16   6   1       33.34       18.37     64.13 o 
  17   6   1       26.37        0.92     69.05 o 
  18   6   1        4.02       54.76     84.20 o 
  19   6   1      463.26      376.10     96.83 o 
  20   6   1       66.44       27.68    100.82 o 
   1   7   1    10093.06    10066.91    225.37 o 
   2   7   1      146.17      214.58     36.29 o 
   3   7   1     2808.16     2815.42     74.58 o 
   4   7   1        0.18      -30.88     30.88 o 
   5   7   1     2423.18     2654.95     72.13 o 
   6   7   1      813.87      784.44     38.11 o 
   7   7   1     9251.14     9456.00    218.24 o 
   8   7   1       10.04        8.47     35.04 o 
   9   7   1     3668.29     3839.25    106.06 o 
  10   7   1      197.88      190.91     42.50 o 
  11   7   1     4954.70     4851.42    163.89 o 
  12   7   1      186.39       84.72     51.53 o 
  13   7   1     6327.42     5920.97    187.24 o 
  14   7   1      258.11      278.01     65.06 o 
  15   7   1     6353.22     6473.94    233.06 o 
  16   7   1        2.24       -0.96     76.80 o 
  17   7   1     2274.52     2019.03    124.51 o 
  18   7   1        2.27       20.27     94.50 o 
  19   7   1     2678.23     2664.97    179.84 o 
   0   8   1       30.45       23.72     48.41 o 
   1   8   1       62.17      123.67     37.41 o 
   2   8   1      231.75      227.65     38.19 o 
   3   8   1      221.33      254.52     38.58 o 
   4   8   1      257.98      222.18     39.17 o 
   5   8   1      167.57       63.39     39.19 o 
   6   8   1       24.47       57.53     40.36 o 
   7   8   1      210.38      184.68     44.75 o 
   8   8   1      570.62      596.62     49.72 o 
   9   8   1       58.49        0.70     46.42 o 
  10   8   1       27.72       38.34     47.92 o 
  11   8   1       63.70       12.85     56.20 o 
  12   8   1      218.23      141.20     56.55 o 
  13   8   1       13.70      -61.27     61.27 o 
  14   8   1       92.89      141.45     74.03 o 
  15   8   1       56.88      -34.92     83.34 o 
  16   8   1       94.56      104.54    105.10 o 
  17   8   1       36.69       66.87    111.25 o 
  18   8   1       11.17     -114.36    116.17 o 
   1   9   1     6714.17     7066.29    189.87 o 
   2   9   1        4.38      -38.10     46.75 o 
   3   9   1    13728.48    13712.67    326.83 o 
   4   9   1       25.11       74.73     45.59 o 
   5   9   1    12657.08    12474.29    323.46 o 
   6   9   1       70.69       91.87     49.43 o 
   7   9   1     2555.53     2605.39     90.92 o 
   8   9   1      137.33      112.30     53.28 o 
   9   9   1      879.74      994.48     63.07 o 
  10   9   1        6.65       -8.27     55.19 o 
  11   9   1     4517.71     4569.52    152.77 o 
  12   9   1        4.59       35.70     69.21 o 
  13   9   1     7196.68     7120.46    230.90 o 
  14   9   1       35.41       27.05     89.91 o 
  15   9   1     1559.46     1255.93    121.63 o 
  16   9   1       65.54       89.62    118.47 o 
   0  10   1     1523.12     1632.73    146.40 o 
   1  10   1      129.60      153.47     54.02 o 
   2  10   1      494.98      481.70     58.39 o 
   3  10   1      424.31      461.53     60.23 o 
   4  10   1        9.44       -9.31     58.55 o 
   5  10   1        1.02      129.97     61.51 o 
   6  10   1        0.20       48.55     58.12 o 
   7  10   1       40.35       83.92     60.19 o 
   8  10   1        8.53       33.43     61.72 o 
   9  10   1        3.21       50.78     64.16 o 
  10  10   1       98.81       79.73     66.07 o 
  11  10   1       37.26       19.40     75.44 o 
  12  10   1        1.16       72.55     98.24 o 
  13  10   1       27.15      157.16    109.07 o 
   1  11   1      993.59      995.27     76.49 o 
   2  11   1        0.88      -18.51     68.96 o 
   3  11   1     1008.03      998.41     81.00 o 
   4  11   1       29.27       13.56     72.66 o 
   5  11   1     2896.21     2884.38    116.67 o 
   6  11   1       60.55      102.57     74.63 o 
   7  11   1     1762.17     1864.95    127.84 o 
   8  11   1       21.58       44.66     86.58 o 
   9  11   1     1227.25     1281.50    100.78 o 
  10  11   1      120.55      113.57     91.18 o 
   0  12   1      477.71      647.67    211.75 o 
   1  12   1       56.93      286.13    112.49 o 
   2  12   1      112.66      176.31    103.38 o 
   3  12   1      283.55      350.69    105.98 o 
   4  12   1      110.97      150.14    107.24 o 
   0   0   2   169441.03   154997.97   7821.60 o 
   1   0   2      231.88      235.44     13.68 o 
   2   0   2    19712.29    20027.47    702.14 o 
   3   0   2     3456.30     3938.66    128.38 o 
   4   0   2      414.98      350.39     29.19 o 
   5   0   2     1309.57     1234.03     50.14 o 
   6   0   2    22386.82    22203.39    839.29 o 
   7   0   2     3098.94     3075.87    124.18 o 
   8   0   2    39657.72    39458.03   1489.80 o 
   9   0   2      284.25      340.88     61.19 o 
  10   0   2    25123.61    24187.21    915.60 o 
  11   0   2      245.88      237.84     50.80 o 
  12   0   2     3922.08     3522.01    167.24 o 
  13   0   2        0.33      -84.28     84.28 o 
  14   0   2     9401.20     9098.40    405.47 o 
  15   0   2       56.82      190.57     96.17 o 
  16   0   2     1703.22     1931.23    105.01 o 
  17   0   2      445.58      433.50    105.96 o 
  18   0   2     3996.24     4204.89    211.89 o 
  19   0   2        0.62      100.12     88.37 o 
  20   0   2     1724.21     1688.81    164.82 o 
  21   0   2        2.07     -143.54    143.54 o 
  22   0   2     1383.48     1616.86    201.40 o 
  23   0   2       91.84       -2.30    215.06 o 
   1   1   2     4270.74     4205.44    101.90 o 
   2   1   2      306.92      317.74     12.46 o 
   3   1   2    45424.73    46160.88   1179.42 o 
   4   1   2     9473.26     9926.30    246.41 o 
   5   1   2     6586.02     6998.55    167.02 o 
   6   1   2      423.87      463.46     21.08 o 
   7   1   2      615.94      647.66     30.49 o 
   8   1   2     2351.76     2606.20     70.49 o 
   9   1   2      912.68      916.09     46.25 o 
  10   1   2      369.18      456.04     47.90 o 
  11   1   2      689.24      796.02     45.57 o 
  12   1   2      677.85      871.50     74.49 o 
  13   1   2      329.07      431.13     41.76 o 
  14   1   2      196.19      169.13     42.56 o 
  15   1   2      115.20      119.15     47.81 o 
  16   1   2      124.68       88.68     47.47 o 
  17   1   2       14.38      -49.58     49.58 o 
  18   1   2       25.24       23.91     53.44 o 
  19   1   2        1.42       15.63     71.51 o 
  20   1   2      212.07      316.84     80.15 o 
  21   1   2       94.45       82.65     97.27 o 
  22   1   2      380.33      427.32     98.62 o 
  23   1   2        0.38     -117.65    117.65 o 
   0   2   2     6448.01     6192.95    189.06 o 
   1   2   2    20252.92    20797.06    458.12 o 
   2   2   2     6903.47     6978.41    156.48 o 
   3   2   2      439.89      517.57     16.91 o 
   4   2   2     3796.29     3486.04     79.34 o 
   5   2   2     1113.26     1074.91     30.34 o 
   6   2   2    11626.12    11357.11    260.06 o 
   7   2   2      232.99      199.24     18.09 o 
   8   2   2    27872.25    26890.64    659.78 o 
   9   2   2       20.17      -23.02     23.02 o 
  10   2   2    11934.02    11580.20    304.44 o 
  11   2   2      656.34      671.90     37.96 o 
  12   2   2    18266.86    18144.91    524.22 o 
  13   2   2     1041.98     1041.70     53.28 o 
  14   2   2    15506.63    15544.24    453.26 o 
  15   2   2      264.24      164.79     45.07 o 
  16   2   2     9204.26     9047.93    306.92 o 
  17   2   2        2.26       68.61     59.19 o 
  18   2   2    12524.79    11806.46    397.60 o 
  19   2   2        6.63      101.12     68.48 o 
  20   2   2     3014.55     3140.66    161.96 o 
  21   2   2       65.96      117.76     79.99 o 
  22   2   2     1736.22     1573.36    143.94 o 
  23   2   2        0.54      109.81    102.47 o 
   1   3   2       64.60       28.06     13.26 o 
   2   3   2      148.12      162.41     14.32 o 
   3   3   2     5065.25     5231.48    108.23 o 
   4   3   2     2742.51     2870.91     61.71 o 
   5   3   2       64.77       41.75     15.19 o 
   6   3   2     1345.80     1394.47     37.43 o 
   7   3   2     1051.91     1225.48     34.92 o 
   8   3   2       82.11       59.39     24.27 o 
   9   3   2        0.44       20.03     25.08 o 
  10   3   2      506.13      587.02     33.28 o 
  11   3   2      225.57      210.32     36.28 o 
  12   3   2      121.37       78.81     33.65 o 
  13   3   2      385.39      343.38     64.35 o 
  14   3   2      405.39      394.75     61.70 o 
  15   3   2        3.97       -9.60     51.22 o 
  16   3   2      912.56      855.21     67.01 o 
  17   3   2      309.30      225.04     62.21 o 
  18   3   2      830.25      767.60     73.98 o 
  19   3   2        0.00       26.06     65.65 o 
  20   3   2       18.55       22.89     70.56 o 
  21   3   2       60.58       75.99     82.89 o 
  22   3   2        0.75       35.16     88.78 o 
  23   3   2        2.01       -1.44    105.92 o 
   0   4   2    32872.90    32025.02    866.87 o 
   1   4   2     1075.32     1177.31     28.71 o 
   2   4   2     7991.76     7836.47    148.99 o 
   3   4   2     2511.75     2881.29     57.78 o 
   4   4   2    17671.95    17362.47    324.12 o 
   5   4   2        0.21      -16.73     16.73 o 
   6   4   2     7854.65     7410.97    161.79 o 
   7   4   2       13.69      -14.26     20.82 o 
   8   4   2     4260.53     3939.31     95.90 o 
   9   4   2      672.06      750.08     35.13 o 
  10   4   2    14177.37    13798.94    376.41 o 
  11   4   2      160.62      113.88     37.62 o 
  12   4   2    11303.93    11059.79    344.75 o 
  13   4   2      175.09      116.37     51.37 o 
  14   4   2     4802.49     5003.35    178.46 o 
  15   4   2      527.81      528.69     66.38 o 
  16   4   2     1609.05     1690.86     95.66 o 
  17   4   2      713.93      695.07     67.79 o 
  18   4   2     3792.10     3825.89    143.62 o 
  19   4   2       24.46       53.11     69.94 o 
  20   4   2     8398.36     8214.70    273.55 o 
  21   4   2       53.80       45.67     83.26 o 
  22   4   2     2904.54     2709.85    140.58 o 
   1   5   2      459.50      452.95     22.07 o 
   2   5   2      167.32      230.50     18.00 o 
   3   5   2     2111.63     2307.31     47.64 o 
   4   5   2      222.95      195.77     22.86 o 
   5   5   2      848.59      969.26     31.24 o 
   6   5   2     1197.62     1246.16     37.15 o 
   7   5   2     1158.61     1087.31     35.78 o 
   8   5   2       34.69       27.92     25.24 o 
   9   5   2     2017.86     1931.42     56.81 o 
  10   5   2      601.05      736.80     38.46 o 
  11   5   2       58.98       62.55     34.93 o 
  12   5   2       27.66       25.33     39.19 o 
  13   5   2        2.39      -13.33     44.55 o 
  14   5   2     1909.46     1728.28     84.81 o 
  15   5   2      602.04      469.64     84.18 o 
  16   5   2      398.67      338.82     60.92 o 
  17   5   2      334.03      197.27     64.78 o 
  18   5   2       83.74      222.61     68.72 o 
  19   5   2       28.43       26.81     73.82 o 
  20   5   2      781.23      846.83     89.96 o 
  21   5   2       84.74      128.93     88.39 o 
   0   6   2    13294.87    13070.55    382.15 o 
   1   6   2       17.33        5.72     23.32 o 
   2   6   2    11063.75    11227.57    220.25 o 
   3   6   2      301.02      317.61     23.52 o 
   4   6   2    14313.53    14266.00    278.37 o 
   5   6   2        6.29        9.70     25.37 o 
   6   6   2    21073.26    21197.69    458.58 o 
   7   6   2       65.24       36.79     32.26 o 
   8   6   2    14029.25    13870.64    312.46 o 
   9   6   2      568.45      562.69     38.71 o 
  10   6   2     1827.22     2082.92     73.03 o 
  11   6   2      441.31      502.29     44.76 o 
  12   6   2     4648.99     4837.63    145.87 o 
  13   6   2      320.31      316.29     50.32 o 
  14   6   2     7053.04     6686.25    206.51 o 
  15   6   2       84.57        5.82     60.72 o 
  16   6   2     2819.46     2897.10    119.42 o 
  17   6   2       83.87       14.29     71.20 o 
  18   6   2     2739.03     2614.16    147.33 o 
  19   6   2       22.07      131.76     87.01 o 
  20   6   2     1609.01     1818.73    178.63 o 
   1   7   2      274.64      197.29     29.29 o 
   2   7   2      977.29     1170.08     47.58 o 
   3   7   2       55.17       52.45     31.10 o 
   4   7   2      119.58       65.49     31.94 o 
   5   7   2      392.43      456.83     35.51 o 
   6   7   2     1433.72     1381.45     49.43 o 
   7   7   2      101.95       19.23     34.83 o 
   8   7   2      911.83      910.69     48.94 o 
   9   7   2       23.59       58.66     39.90 o 
  10   7   2      251.00      286.18     43.64 o 
  11   7   2      143.95      106.28     48.35 o 
  12   7   2       61.10       31.86     51.76 o 
  13   7   2       79.38      114.20     58.39 o 
  14   7   2       39.96        2.74     65.48 o 
  15   7   2       38.96       92.00     75.14 o 
  16   7   2      680.28      767.81     86.53 o 
  17   7   2      500.20      543.02     95.29 o 
  18   7   2       19.82      -54.68     93.88 o 
  19   7   2      131.20      127.94    105.50 o 
   0   8   2     4909.06     5016.19    168.86 o 
   1   8   2       48.34       95.33     37.26 o 
   2   8   2     2865.49     3004.82     84.47 o 
   3   8   2      202.72      214.60     38.73 o 
   4   8   2     5498.44     5453.11    137.25 o 
   5   8   2       26.88       41.50     40.71 o 
   6   8   2     7810.67     7759.04    197.12 o 
   7   8   2       94.14       58.51     43.46 o 
   8   8   2     3904.11     3858.78    113.51 o 
   9   8   2        1.38       24.18     46.45 o 
  10   8   2     5372.19     5247.70    147.56 o 
  11   8   2      318.03      253.82     52.37 o 
  12   8   2     3710.24     3604.82    123.31 o 
  13   8   2       32.73       -7.50     67.67 o 
  14   8   2     4685.31     4576.51    170.55 o 
  15   8   2        1.04      -81.91     81.91 o 
  16   8   2     2969.17     2634.45    135.33 o 
  17   8   2       77.47       93.86    101.89 o 
  18   8   2     2452.52     2442.33    163.90 o 
   1   9   2      326.58      285.57     48.14 o 
   2   9   2       97.14      144.16     47.26 o 
   3   9   2      367.13      320.33     45.85 o 
   4   9   2       91.77      129.57     46.50 o 
   5   9   2        4.23        3.15     47.19 o 
   6   9   2      402.01      398.62     53.04 o 
   7   9   2       95.33      149.60     52.30 o 
   8   9   2       67.53       59.40     52.69 o 
   9   9   2       24.12       45.69     53.53 o 
  10   9   2      268.31      252.29     60.87 o 
  11   9   2        1.59      -27.75     64.87 o 
  12   9   2       27.77       59.41     72.25 o 
  13   9   2       34.38      107.88     81.33 o 
  14   9   2       21.39       34.75     85.08 o 
  15   9   2       11.08      -91.19    101.69 o 
  16   9   2       18.41       48.14    118.08 o 
   0  10   2     2282.65     2409.69    186.33 o 
   1  10   2      301.77      278.98     56.84 o 
   2  10   2     6853.21     6705.98    192.44 o 
   3  10   2       17.61       40.78     57.42 o 
   4  10   2     6213.56     5748.34    186.34 o 
   5  10   2      143.71      157.62     61.64 o 
   6  10   2     6263.30     6122.68    184.89 o 
   7  10   2        2.80       53.80     59.65 o 
   8  10   2     2865.39     2634.42     99.68 o 
   9  10   2        6.53       -5.97     64.18 o 
  10  10   2      802.64      772.38     75.05 o 
  11  10   2        0.33       77.10     84.67 o 
  12  10   2     2081.50     2070.52    126.62 o 
  13  10   2       10.95       13.15    100.57 o 
   1  11   2      144.40      101.76     66.48 o 
   2  11   2      115.70       99.86     69.79 o 
   3  11   2      451.47      422.16     74.21 o 
   4  11   2      293.22      309.95     74.15 o 
   5  11   2       18.79       43.20     73.41 o 
   6  11   2       35.55       69.55     74.81 o 
   7  11   2       19.33       37.65     84.94 o 
   8  11   2      200.85      140.33     94.46 o 
   9  11   2      333.46      342.48     90.72 o 
  10  11   2      479.99      608.72    101.00 o 
   0  12   2     5922.37     5296.16    597.94 o 
   1  12   2       99.65      315.88    113.57 o 
   2  12   2     2863.41     2832.19    174.34 o 
   3  12   2       18.46       30.33    103.31 o 
   4  12   2     1912.59     2167.80    475.77 o 
   1   1   3    16457.56    16275.82    346.59 o 
   2   1   3     9583.91     9850.25    197.87 o 
   3   1   3     1092.75      911.11     28.83 o 
   4   1   3     2763.14     3031.58     78.15 o 
   5   1   3    52188.73    50400.05   1225.90 o 
   6   1   3     2172.33     2379.51     60.39 o 
   7   1   3    19722.42    19511.22    478.46 o 
   8   1   3     3895.14     4194.79    108.63 o 
   9   1   3    20341.06    20329.39    501.08 o 
  10   1   3       47.89       46.99     25.66 o 
  11   1   3    10198.53     9572.88    250.38 o 
  12   1   3     1678.41     1900.07     66.07 o 
  13   1   3     5641.10     5925.30    171.37 o 
  14   1   3       62.77       27.97     38.68 o 
  15   1   3     7932.93     7895.42    238.83 o 
  16   1   3        0.16       59.66     47.11 o 
  17   1   3     4499.81     4777.54    154.39 o 
  18   1   3      129.53      139.23     58.10 o 
  19   1   3     5874.36     5988.03    257.11 o 
  20   1   3       73.01      145.58     78.76 o 
  21   1   3     5085.10     5089.71    232.52 o 
  22   1   3       50.92      156.22     95.10 o 
  23   1   3     1657.58     1467.87    166.22 o 
   0   2   3    13880.22    13555.66    435.61 o 
   1   2   3    23254.66    23251.00    548.32 o 
   2   2   3    42614.05    43615.28    952.65 o 
   3   2   3      697.39      801.45     24.73 o 
   4   2   3     9484.23     9765.98    214.47 o 
   5   2   3     1629.27     1842.26     48.24 o 
   6   2   3      592.22      623.62     25.09 o 
   7   2   3     1462.50     1637.42     47.10 o 
   8   2   3      341.96      453.46     31.25 o 
   9   2   3      500.88      543.75     31.08 o 
  10   2   3      160.92      183.31     27.85 o 
  11   2   3     1303.81     1429.58     51.66 o 
  12   2   3      142.99      141.46     36.16 o 
  13   2   3      108.30        5.01     39.03 o 
  14   2   3      836.57      812.41     51.29 o 
  15   2   3       26.11       48.77     44.48 o 
  16   2   3       33.07       -2.20     52.76 o 
  17   2   3      838.40      922.77     75.07 o 
  18   2   3      339.63      341.24     89.27 o 
  19   2   3        2.67      -71.97     71.97 o 
  20   2   3       25.94      -62.63     77.78 o 
  21   2   3       30.19       17.03     85.74 o 
  22   2   3      135.47      108.54     96.84 o 
  23   2   3       53.59       73.55    104.42 o 
   1   3   3    45020.55    45530.75    965.36 o 
   2   3   3      817.03      906.44     32.36 o 
   3   3   3    20028.75    18873.41    379.79 o 
   4   3   3      403.42      416.72     19.16 o 
   5   3   3    12057.40    11270.38    258.60 o 
   6   3   3       79.48       86.08     14.39 o 
   7   3   3    11649.39    11358.98    283.17 o 
   8   3   3      253.14      339.55     23.12 o 
   9   3   3    19414.36    19351.88    478.61 o 
  10   3   3      162.91      157.32     27.86 o 
  11   3   3    13408.13    12714.36    333.49 o 
  12   3   3      434.16      484.60     37.39 o 
  13   3   3     7467.26     7455.95    237.38 o 
  14   3   3       15.44       53.46     50.15 o 
  15   3   3     4949.10     4939.87    182.09 o 
  16   3   3        2.91      -40.48     55.07 o 
  17   3   3     7918.06     7602.80    264.16 o 
  18   3   3      802.71      628.19     73.39 o 
  19   3   3     8035.00     8295.71    288.23 o 
  20   3   3      151.30       75.81    119.46 o 
  21   3   3     2149.36     2415.58    174.37 o 
  22   3   3        0.51      104.56     91.27 o 
  23   3   3     1849.75     1954.89    140.05 o 
   0   4   3     2031.32     2200.46     66.44 o 
   1   4   3     2104.16     2110.26     45.20 o 
   2   4   3       28.63       16.70     14.16 o 
   3   4   3      226.43      354.50     21.45 o 
   4   4   3     1109.44     1201.64     31.33 o 
   5   4   3       50.94       52.82     16.09 o 
   6   4   3       53.67       77.81     18.88 o 
   7   4   3      364.61      455.22     24.36 o 
   8   4   3     1825.99     1948.69     56.13 o 
   9   4   3      966.00     1032.86     70.10 o 
  10   4   3      420.20      391.63     38.11 o 
  11   4   3      702.86      665.19     60.31 o 
  12   4   3      853.37      788.48     70.82 o 
  13   4   3       53.17       35.76     45.73 o 
  14   4   3      149.39      141.32     58.08 o 
  15   4   3      965.14      933.64     69.48 o 
  16   4   3      165.92      159.49     61.16 o 
  17   4   3      284.17      130.84     66.12 o 
  18   4   3        1.57      -48.09     64.34 o 
  19   4   3       83.30       60.32     71.34 o 
  20   4   3      108.06      190.18     76.79 o 
  21   4   3       16.91      -50.41     82.62 o 
  22   4   3      195.00      200.73     96.93 o 
   1   5   3    17452.10    17377.61    335.10 o 
   2   5   3      122.01      139.27     18.94 o 
   3   5   3     8214.45     7818.37    146.09 o 
   4   5   3      846.99      953.65     27.15 o 
   5   5   3     5756.02     5467.73    106.80 o 
   6   5   3       54.82       83.69     23.53 o 
   7   5   3    12586.00    12531.58    256.36 o 
   8   5   3      130.95      117.91     29.52 o 
   9   5   3     7065.28     6746.43    155.43 o 
  10   5   3       96.34       39.53     33.09 o 
  11   5   3     2702.94     2820.29     83.32 o 
  12   5   3      174.01      168.77     42.32 o 
  13   5   3     3954.41     3964.83    130.17 o 
  14   5   3        1.84      -47.76     47.76 o 
  15   5   3     3228.56     3111.44    118.96 o 
  16   5   3        1.59       47.65     60.52 o 
  17   5   3     3335.38     3535.44    154.59 o 
  18   5   3        7.29       14.52     68.96 o 
  19   5   3     3881.55     4147.35    157.45 o 
  20   5   3       78.07      -79.98     79.98 o 
  21   5   3     2401.96     2271.02    130.24 o 
   0   6   3       91.94       99.43     38.83 o 
   1   6   3       89.73       41.34     26.99 o 
   2   6   3      408.28      492.03     25.53 o 
   3   6   3      408.42      521.10     24.08 o 
   4   6   3      826.65      899.42     29.84 o 
   5   6   3      260.57      267.68     28.28 o 
   6   6   3       92.21      125.24     27.13 o 
   7   6   3       89.73       63.20     28.75 o 
   8   6   3      108.10       88.66     35.85 o 
   9   6   3      678.26      736.43     47.99 o 
  10   6   3      710.52      658.41     46.78 o 
  11   6   3      168.55      191.71     44.37 o 
  12   6   3       27.94       -1.04     46.78 o 
  13   6   3       70.08       68.76     48.01 o 
  14   6   3      158.76      173.75     60.29 o 
  15   6   3       34.53      -13.56     60.83 o 
  16   6   3        2.26      -55.39     64.75 o 
  17   6   3        6.28       98.61     71.56 o 
  18   6   3      155.78      193.26     74.76 o 
  19   6   3      271.45      228.04     84.36 o 
  20   6   3       51.96       86.27     93.57 o 
   1   7   3     8493.21     8697.24    183.85 o 
   2   7   3      170.96      108.73     26.76 o 
   3   7   3     6329.48     6327.12    139.63 o 
   4   7   3      501.80      517.44     34.18 o 
   5   7   3     9209.75     9170.65    212.86 o 
   6   7   3      100.31      112.24     34.43 o 
   7   7   3     6975.01     7018.91    170.86 o 
   8   7   3       43.70       48.00     37.51 o 
   9   7   3     5155.15     5539.59    157.10 o 
  10   7   3      271.90      324.21     45.31 o 
  11   7   3     8862.42     8886.89    242.48 o 
  12   7   3        0.47       17.20     51.38 o 
  13   7   3    12608.35    12343.72    367.32 o 
  14   7   3      201.13      194.29     66.90 o 
  15   7   3     8604.72     8233.11    290.52 o 
  16   7   3       30.11      -14.80     77.59 o 
  17   7   3     2260.14     2021.39    116.75 o 
  18   7   3        0.85      -54.41     88.27 o 
  19   7   3     1717.42     1787.18    145.51 o 
   0   8   3     1141.67     1238.84     87.51 o 
   1   8   3       64.22      111.76     37.83 o 
   2   8   3     2322.04     2388.17     92.02 o 
   3   8   3      173.66      182.63     39.31 o 
   4   8   3     1006.06     1069.03     62.25 o 
   5   8   3        0.12      -39.62     39.62 o 
   6   8   3      314.64      243.95     42.69 o 
   7   8   3      359.45      287.17     42.42 o 
   8   8   3      840.97      846.18     51.10 o 
   9   8   3      130.80      112.03     46.46 o 
  10   8   3       95.63      121.67     50.42 o 
  11   8   3      430.03      418.02     57.85 o 
  12   8   3       77.75       41.44     63.07 o 
  13   8   3        1.85      130.04     70.76 o 
  14   8   3      336.20      496.09    102.16 o 
  15   8   3        7.01       96.85     84.76 o 
  16   8   3       47.38      139.17     90.73 o 
  17   8   3        0.15       26.67    101.77 o 
  18   8   3       86.48        6.93    270.00 o 
   1   9   3     3135.29     3382.77    103.68 o 
   2   9   3        0.05       73.02     46.68 o 
   3   9   3     8162.01     7836.79    201.18 o 
   4   9   3       27.98       13.02     46.00 o 
   5   9   3     5993.92     6024.01    159.59 o 
   6   9   3      266.74      276.30     51.22 o 
   7   9   3     3569.55     3680.92    140.09 o 
   8   9   3      352.85      315.99     55.17 o 
   9   9   3     1132.19     1215.72     69.18 o 
  10   9   3        1.36       -7.96     62.15 o 
  11   9   3     2029.03     1971.04     92.26 o 
  12   9   3       30.24       97.08     73.03 o 
  13   9   3     3699.89     3663.33    151.51 o 
  14   9   3      112.66      155.16     87.03 o 
  15   9   3      927.36      841.57    123.83 o 
  16   9   3        5.58     -138.07    276.61 o 
   0  10   3     1189.58     1081.51     92.87 o 
   1  10   3       12.44       41.83     54.82 o 
   2  10   3      119.04      106.94     56.33 o 
   3  10   3       12.96       30.02     57.72 o 
   4  10   3      114.31       89.45     59.35 o 
   5  10   3       73.60      118.84     62.51 o 
   6  10   3        6.81       17.15     58.22 o 
   7  10   3      629.31      613.87     64.82 o 
   8  10   3       89.50      173.35     63.51 o 
   9  10   3      162.95      155.34     67.13 o 
  10  10   3       79.21       44.82     73.36 o 
  11  10   3       25.54       34.94     85.52 o 
  12  10   3      100.80       87.72     99.84 o 
  13  10   3        0.23       -3.72    102.92 o 
   1  11   3     4077.85     4069.23    135.12 o 
   2  11   3      139.87      201.41     69.07 o 
   3  11   3     4125.62     3956.20    141.88 o 
   4  11   3        5.64      111.78     74.28 o 
   5  11   3     3485.19     3588.12    132.75 o 
   6  11   3       43.22       25.38     80.12 o 
   7  11   3     1941.27     1985.24    124.14 o 
   8  11   3      319.90      360.44     96.12 o 
   9  11   3     1550.81     1473.43    104.27 o 
  10  11   3       54.35      145.67    125.16 o 
   0  12   3        7.18       11.65    152.48 o 
   1  12   3       67.47       94.15    114.01 o 
   2  12   3       24.26       55.25    105.14 o 
   3  12   3      109.95      215.82    101.19 o 
   0   0   4    91641.34    89531.70   3768.01 o 
   1   0   4      155.42      159.15     15.57 o 
   2   0   4    62748.71    61789.57   1727.50 o 
   3   0   4    11486.46    11309.43    318.98 o 
   4   0   4    14560.51    14123.26    452.64 o 
   5   0   4    14146.18    14503.96    465.73 o 
   6   0   4     4482.48     3821.45    139.24 o 
   7   0   4     6050.85     6169.99    218.50 o 
   8   0   4    19701.76    18807.81    655.97 o 
   9   0   4      554.58      737.56     44.08 o 
  10   0   4     6784.37     6289.15    228.45 o 
  11   0   4        1.52       43.34     37.30 o 
  12   0   4     7658.30     7617.12    275.19 o 
  13   0   4        1.19       64.17     45.58 o 
  14   0   4     2450.18     2375.09    157.66 o 
  15   0   4      539.37      636.61     85.11 o 
  16   0   4     2136.70     2267.84    146.23 o 
  17   0   4      608.17      556.41     87.59 o 
  18   0   4     4238.42     4268.22    240.55 o 
  19   0   4       86.74       79.39     92.38 o 
  20   0   4     4476.09     4668.86    240.80 o 
  21   0   4        9.82      175.10    141.77 o 
  22   0   4     2222.60     2110.31    222.86 o 
  23   0   4      219.55      178.60    172.85 o 
   1   1   4    15780.27    15842.38    361.52 o 
   2   1   4    12133.52    12279.86    227.10 o 
   3   1   4    10759.91    10873.33    219.37 o 
   4   1   4     6054.24     6142.63    141.85 o 
   5   1   4     5189.48     5364.19    134.08 o 
   6   1   4      709.08      828.72     28.05 o 
   7   1   4     1794.61     1919.18     53.23 o 
   8   1   4      449.86      498.73     40.16 o 
   9   1   4     1716.11     1890.06     52.86 o 
  10   1   4      856.31     1019.01     36.33 o 
  11   1   4      169.05      237.45     29.74 o 
  12   1   4     1505.51     1659.53     54.70 o 
  13   1   4      176.36      208.49     34.46 o 
  14   1   4       81.35      101.78     40.58 o 
  15   1   4      137.26      102.64     45.00 o 
  16   1   4       78.18       44.05     47.80 o 
  17   1   4      439.74      452.47     54.86 o 
  18   1   4      194.05      124.90     58.45 o 
  19   1   4      199.01      241.71     79.06 o 
  20   1   4      184.95       80.64     80.00 o 
  21   1   4      700.80      514.08    164.28 o 
  22   1   4       65.75      130.39     94.53 o 
  23   1   4       42.58        6.54    118.19 o 
   0   2   4    70058.28    69714.27   2223.24 o 
   1   2   4      828.82      887.02     24.70 o 
   2   2   4    64926.80    64340.17   1275.49 o 
   3   2   4    11737.49    11967.62    232.68 o 
   4   2   4     7645.51     7470.90    164.29 o 
   5   2   4      540.80      690.46     26.35 o 
   6   2   4    18108.65    17257.52    407.28 o 
   7   2   4      457.03      542.71     25.63 o 
   8   2   4    29217.15    29588.63    721.53 o 
   9   2   4     2598.51     2673.21     68.48 o 
  10   2   4     8718.76     8299.79    202.26 o 
  11   2   4      175.80      324.33     28.19 o 
  12   2   4    11636.86    11392.65    285.70 o 
  13   2   4      577.92      686.13     45.81 o 
  14   2   4     9141.68     9450.06    265.32 o 
  15   2   4       92.59      168.75     46.10 o 
  16   2   4    10609.52    10850.99    363.18 o 
  17   2   4     1211.11     1060.56     73.98 o 
  18   2   4     8608.81     8676.81    296.51 o 
  19   2   4       37.30       -7.97     73.34 o 
  20   2   4     2657.28     2856.66    140.90 o 
  21   2   4      248.65      235.85    105.79 o 
  22   2   4     1965.29     2188.29    202.47 o 
  23   2   4        3.14      -44.21    104.12 o 
   1   3   4       42.41      -15.23     15.23 o 
   2   3   4      438.91      460.16     23.43 o 
   3   3   4      329.89      444.23     21.93 o 
   4   3   4     2089.71     2233.68     44.94 o 
   5   3   4       70.01       54.55     13.15 o 
   6   3   4     3634.96     3723.52     86.10 o 
   7   3   4     2165.48     2514.12     60.72 o 
   8   3   4     1500.61     1624.63     46.85 o 
   9   3   4      293.92      405.67     26.70 o 
  10   3   4     1873.97     2113.28     59.74 o 
  11   3   4     1247.22     1406.43     57.42 o 
  12   3   4      141.93      150.16     34.65 o 
  13   3   4     1266.25     1339.79     69.97 o 
  14   3   4      767.34      833.45     62.72 o 
  15   3   4      132.04      138.24     54.12 o 
  16   3   4      194.53      340.59     59.94 o 
  17   3   4      127.55      103.59     60.87 o 
  18   3   4       69.94       68.05     66.49 o 
  19   3   4       37.52      203.97     73.92 o 
  20   3   4      127.78      121.21     85.07 o 
  21   3   4       39.38      -53.64     89.67 o 
  22   3   4        7.61       63.52     90.87 o 
  23   3   4       93.52      229.09    136.40 o 
   0   4   4    24394.45    23854.46    678.50 o 
   1   4   4     6489.72     6608.38    140.02 o 
   2   4   4    16151.00    15144.39    306.09 o 
   3   4   4       37.46       56.99     15.68 o 
   4   4   4    19664.21    19105.02    372.88 o 
   5   4   4     1124.64     1193.89     31.07 o 
   6   4   4    11086.36    10383.57    215.43 o 
   7   4   4       79.85       27.17     21.76 o 
   8   4   4     1966.69     1851.10     53.32 o 
   9   4   4      162.22      178.87     26.16 o 
  10   4   4    13467.02    13193.11    341.79 o 
  11   4   4     1065.68     1092.25     47.38 o 
  12   4   4     4632.36     4865.51    135.49 o 
  13   4   4       99.35       99.37     43.45 o 
  14   4   4     2605.23     2896.01    116.58 o 
  15   4   4      880.88     1004.31    112.29 o 
  16   4   4     3016.33     3016.03    124.79 o 
  17   4   4      444.48      430.43     86.28 o 
  18   4   4     3138.43     3029.55    132.39 o 
  19   4   4       11.41       60.01     75.21 o 
  20   4   4     4711.26     5069.85    185.58 o 
  21   4   4       25.18      -42.02     90.49 o 
  22   4   4     1848.63     1786.33    129.76 o 
   1   5   4      107.46       77.89     18.65 o 
   2   5   4        5.43      -12.46     20.23 o 
   3   5   4     3641.78     4016.19     79.88 o 
   4   5   4       74.47       77.56     17.80 o 
   5   5   4     1694.56     1888.98     42.47 o 
   6   5   4      184.82      216.29     22.12 o 
   7   5   4      309.86      223.56     34.33 o 
   8   5   4      254.06      209.67     28.01 o 
   9   5   4     1491.62     1554.41     54.56 o 
  10   5   4      452.97      587.34     44.87 o 
  11   5   4     3642.81     3578.31    100.03 o 
  12   5   4     3634.61     3653.34    112.71 o 
  13   5   4       74.47       52.12     47.16 o 
  14   5   4       19.37       85.60     56.56 o 
  15   5   4        1.31      -60.06     60.06 o 
  16   5   4      142.08      114.30     62.03 o 
  17   5   4      933.29      926.33     95.12 o 
  18   5   4       10.40      -10.05     69.04 o 
  19   5   4       77.67      118.26     83.30 o 
  20   5   4      699.84      557.28     95.18 o 
  21   5   4       19.69       80.88     93.65 o 
   0   6   4     3768.79     3538.25    105.68 o 
   1   6   4       47.92       91.30     23.07 o 
   2   6   4    10592.75    10699.82    209.15 o 
   3   6   4      804.45      865.88     29.28 o 
   4   6   4    11570.94    11455.74    218.76 o 
   5   6   4      409.87      462.42     28.32 o 
   6   6   4    16437.66    16507.83    355.77 o 
   7   6   4      595.26      619.95     34.22 o 
   8   6   4    10231.06    10249.92    232.73 o 
   9   6   4      160.97      127.33     33.32 o 
  10   6   4     1609.99     1922.45     64.61 o 
  11   6   4       30.50       22.57     41.37 o 
  12   6   4     8429.85     8543.43    257.20 o 
  13   6   4       86.34       92.94     51.55 o 
  14   6   4     9213.37     8623.03    260.55 o 
  15   6   4       18.59      -61.62     61.62 o 
  16   6   4     4050.51     4251.77    155.54 o 
  17   6   4       33.70      -12.95     72.11 o 
  18   6   4     2712.93     2654.62    133.05 o 
  19   6   4        0.54       -6.49     84.32 o 
  20   6   4     2828.82     2725.70    134.29 o 
   1   7   4      905.36      905.32     34.30 o 
   2   7   4      445.14      523.30     37.36 o 
   3   7   4      564.87      601.96     36.47 o 
   4   7   4       28.28       11.54     28.56 o 
   5   7   4      293.58      341.63     31.60 o 
   6   7   4     4129.80     4188.52    100.72 o 
   7   7   4     1011.08     1023.71     44.45 o 
   8   7   4       94.97       21.23     36.90 o 
   9   7   4      271.65      295.60     41.68 o 
  10   7   4       42.93       -1.57     44.94 o 
  11   7   4      279.20      253.75     48.89 o 
  12   7   4       10.16       48.32     56.30 o 
  13   7   4       22.14       26.46     59.59 o 
  14   7   4        2.64      -29.40     62.68 o 
  15   7   4       79.12      205.01     70.42 o 
  16   7   4       85.65      108.83     80.87 o 
  17   7   4      212.88      196.40     87.10 o 
  18   7   4       32.64      -27.59     90.60 o 
  19   7   4        3.64       32.41     98.79 o 
   0   8   4     4468.33     4262.04    147.79 o 
   1   8   4      228.02      266.88     38.64 o 
   2   8   4     2721.38     2922.34     82.98 o 
   3   8   4     1261.61     1267.01     52.59 o 
   4   8   4     5435.65     5732.20    149.25 o 
   5   8   4      180.21      194.19     40.06 o 
   6   8   4     4706.58     4854.94    125.33 o 
   7   8   4      116.66      115.45     41.89 o 
   8   8   4     4391.82     4590.76    125.75 o 
   9   8   4        5.57        5.43     48.01 o 
  10   8   4     6787.62     6431.08    183.31 o 
  11   8   4       22.34       72.61     58.21 o 
  12   8   4     4326.90     4668.14    169.92 o 
  13   8   4      305.27      354.70     74.39 o 
  14   8   4     2794.31     2925.89    126.49 o 
  15   8   4      313.09      319.76     80.99 o 
  16   8   4     2025.06     1634.74    123.19 o 
  17   8   4       18.12      212.13    105.39 o 
   1   9   4     1546.84     1517.03     66.91 o 
   2   9   4       17.74        2.54     47.66 o 
   3   9   4        0.13       15.85     46.08 o 
   4   9   4       28.70       62.30     46.68 o 
   5   9   4      103.76       56.99     47.59 o 
   6   9   4      203.06      199.97     49.54 o 
   7   9   4        9.62       47.22     51.14 o 
   8   9   4      180.75      190.12     54.96 o 
   9   9   4        8.79       32.77     57.11 o 
  10   9   4      144.92      123.94     62.92 o 
  11   9   4        8.91       85.30     66.57 o 
  12   9   4       42.32       71.45     78.67 o 
  13   9   4        1.45       67.60     83.53 o 
  14   9   4        3.51      -19.97     95.31 o 
  15   9   4       97.70      141.93    122.00 o 
   0  10   4     3066.09     3168.13    212.46 o 
   1  10   4      194.91      181.52     59.02 o 
   2  10   4     2578.84     2781.08    118.87 o 
   3  10   4       11.06       -9.32     57.07 o 
   4  10   4     3717.18     3488.76    116.93 o 
   5  10   4       14.54      -13.62     61.20 o 
   6  10   4     5131.07     5177.55    151.35 o 
   7  10   4      106.48       56.18     61.88 o 
   8  10   4     4168.94     4027.64    134.77 o 
   9  10   4       59.90      149.36     69.17 o 
  10  10   4     2330.37     2316.54    134.82 o 
  11  10   4      136.41      216.21     90.81 o 
  12  10   4     1463.26     1615.96    164.61 o 
  13  10   4       81.21      171.77    117.18 o 
   1  11   4        1.43       -3.97     69.61 o 
   2  11   4        2.86      100.82     69.32 o 
   3  11   4      271.79      257.02     73.43 o 
   4  11   4       47.06      -12.67     73.54 o 
   5  11   4        0.03        2.55     74.18 o 
   6  11   4       13.11       -1.47     85.23 o 
   7  11   4       41.44       -4.92     88.39 o 
   8  11   4      177.88      167.75     95.95 o 
   9  11   4      320.04      457.18     95.96 o 
   0  12   4     1342.22     1275.08    252.49 o 
   1  12   4       49.50       34.19    104.91 o 
   2  12   4     1286.28     1262.37    122.84 o 
   3  12   4       28.79      282.44    296.29 o 
   1   1   5    40693.56    39594.96    865.10 o 
   2   1   5     2484.42     2409.31     49.66 o 
   3   1   5    47693.20    46893.86    993.96 o 
   4   1   5     2882.46     2867.81     66.95 o 
   5   1   5    18316.17    17109.37    418.48 o 
   6   1   5     3445.41     3517.77     90.99 o 
   7   1   5    25529.71    25142.07    615.86 o 
   8   1   5      576.40      635.72     29.33 o 
   9   1   5     9462.84     8941.64    223.70 o 
  10   1   5      177.95      193.76     24.96 o 
  11   1   5    10538.31    10524.45    254.75 o 
  12   1   5        0.00       43.26     47.99 o 
  13   1   5     5247.89     5302.02    139.92 o 
  14   1   5      858.23      853.56     52.33 o 
  15   1   5     3302.29     3540.25    111.85 o 
  16   1   5      526.68      472.98     52.17 o 
  17   1   5     4383.71     4512.57    157.30 o 
  18   1   5        2.25       41.40     59.05 o 
  19   1   5     4851.57     4835.97    197.56 o 
  20   1   5      120.91      102.11     81.31 o 
  21   1   5     5200.82     5094.90    210.72 o 
  22   1   5      191.62      336.30     98.55 o 
  23   1   5     2019.50     1913.08    160.79 o 
   0   2   5      985.28     1044.98     44.33 o 
   1   2   5      559.33      647.31     22.10 o 
   2   2   5     3560.54     3694.02     83.56 o 
   3   2   5     5556.12     5700.89    115.96 o 
   4   2   5      363.32      412.08     15.16 o 
   5   2   5      209.39      190.02     15.44 o 
   6   2   5      547.84      690.23     29.95 o 
   7   2   5      703.57      697.76     43.52 o 
   8   2   5      122.95      166.47     25.26 o 
   9   2   5     1481.77     1723.41     51.96 o 
  10   2   5      572.75      652.79     36.93 o 
  11   2   5      488.46      639.10     32.47 o 
  12   2   5      101.50      115.53     31.99 o 
  13   2   5      335.40      293.68     35.95 o 
  14   2   5      245.58      188.83     42.54 o 
  15   2   5       41.04       -4.02     43.14 o 
  16   2   5      164.84      177.38     57.13 o 
  17   2   5      266.53      299.18     61.59 o 
  18   2   5      719.85      748.21     80.26 o 
  19   2   5      241.79      364.41    133.92 o 
  20   2   5        0.41      -81.26     81.26 o 
  21   2   5       63.23        1.93     89.10 o 
  22   2   5       15.51      -30.95     97.32 o 
  23   2   5       39.48      -10.85    105.36 o 
   1   3   5    10890.87    10160.87    233.49 o 
   2   3   5     7071.77     7652.74    165.17 o 
   3   3   5    11772.81    11080.38    223.01 o 
   4   3   5     2919.29     3003.47     63.41 o 
   5   3   5     2973.60     2478.23     54.96 o 
   6   3   5      206.95      325.05     26.70 o 
   7   3   5    27603.30    27991.53    609.62 o 
   8   3   5      181.53      121.79     25.58 o 
   9   3   5    20583.48    20377.82    480.42 o 
  10   3   5       88.09      168.39     32.74 o 
  11   3   5    12525.98    12361.11    296.53 o 
  12   3   5      208.75      210.50     36.43 o 
  13   3   5     5086.29     4684.19    167.18 o 
  14   3   5       72.65        7.92     43.81 o 
  15   3   5     5841.27     5687.27    176.71 o 
  16   3   5      151.28       97.80     67.28 o 
  17   3   5    11594.05    11029.04    373.61 o 
  18   3   5      711.83      592.36     73.42 o 
  19   3   5     4620.04     4571.37    204.73 o 
  20   3   5        1.86      -83.89     83.89 o 
  21   3   5     2040.84     2112.17    129.01 o 
  22   3   5      157.94       96.26    100.27 o 
   0   4   5    21278.60    22399.72    675.33 o 
   1   4   5       39.51       -0.22     16.97 o 
   2   4   5     1090.46     1262.65     39.32 o 
   3   4   5     4456.87     4752.22    102.08 o 
   4   4   5      937.92     1019.31     27.15 o 
   5   4   5        0.07       32.43     15.33 o 
   6   4   5     1806.70     2088.92     46.87 o 
   7   4   5     1972.81     2179.24     55.25 o 
   8   4   5       67.98       14.02     30.20 o 
   9   4   5        5.78        6.55     29.79 o 
  10   4   5      217.21      197.31     33.36 o 
  11   4   5       24.45       47.27     33.89 o 
  12   4   5     1422.80     1294.78     72.92 o 
  13   4   5      594.29      549.36     45.76 o 
  14   4   5        6.68       59.51     50.17 o 
  15   4   5      546.02      494.38     61.17 o 
  16   4   5       19.10      131.44     61.70 o 
  17   4   5      180.85      129.51     65.97 o 
  18   4   5       75.38       86.35     71.48 o 
  19   4   5       49.76       -1.63     76.65 o 
  20   4   5        1.00       62.09     82.71 o 
  21   4   5       71.12      117.11     97.06 o 
  22   4   5       12.61      -97.75     97.75 o 
   1   5   5    18943.95    19270.50    380.02 o 
   2   5   5      802.42      856.27     29.80 o 
   3   5   5    17026.96    16760.06    338.93 o 
   4   5   5        4.37      -18.88     18.88 o 
   5   5   5    10478.80    10192.89    207.17 o 
   6   5   5       62.63       44.81     20.14 o 
   7   5   5    11100.73    11218.22    251.43 o 
   8   5   5        7.33       14.32     29.22 o 
   9   5   5     6593.43     6392.98    153.31 o 
  10   5   5      136.44      179.34     33.45 o 
  11   5   5     4843.74     5212.66    142.55 o 
  12   5   5       57.45      124.70     39.94 o 
  13   5   5     4562.37     4663.49    148.31 o 
  14   5   5      155.56      194.68     58.09 o 
  15   5   5     4162.11     4409.34    164.51 o 
  16   5   5        0.85      -17.61     64.01 o 
  17   5   5     3304.89     3366.25    153.84 o 
  18   5   5       11.47      -47.80     80.20 o 
  19   5   5     1454.45     1604.93    118.40 o 
  20   5   5      120.57      134.01     88.54 o 
  21   5   5     1897.18     1950.66    123.88 o 
   0   6   5      242.82      163.64     36.13 o 
   1   6   5      258.34      285.43     24.47 o 
   2   6   5      588.36      638.89     29.84 o 
   3   6   5      330.14      296.10     24.07 o 
   4   6   5      283.56      258.57     25.52 o 
   5   6   5      117.52      132.06     25.81 o 
   6   6   5       12.63       11.21     26.99 o 
   7   6   5      861.20      979.97     48.82 o 
   8   6   5      349.28      318.90     33.80 o 
   9   6   5        3.20      -32.67     32.67 o 
  10   6   5       21.68       89.59     35.94 o 
  11   6   5       57.08       33.67     39.23 o 
  12   6   5     1555.89     1506.94     68.93 o 
  13   6   5     1260.04     1136.82     76.87 o 
  14   6   5      271.49      251.06     66.64 o 
  15   6   5        9.72       31.82     62.46 o 
  16   6   5       17.72      -28.41     64.98 o 
  17   6   5        0.45       -3.31     71.97 o 
  18   6   5        0.12       -5.03     77.69 o 
  19   6   5       20.92      -12.64     81.94 o 
  20   6   5       86.15       10.93     90.58 o 
   1   7   5     5883.69     6026.48    122.23 o 
   2   7   5      338.82      408.11     41.96 o 
   3   7   5     5546.86     5695.53    122.11 o 
   4   7   5      223.06      232.73     30.66 o 
   5   7   5    10463.80    10533.54    226.23 o 
   6   7   5      147.63      102.31     34.45 o 
   7   7   5     3395.10     3606.70     92.35 o 
   8   7   5      185.37      190.10     38.62 o 
   9   7   5     3930.45     3933.34    104.09 o 
  10   7   5      434.35      434.39     49.18 o 
  11   7   5     6577.75     6870.42    201.90 o 
  12   7   5      257.13      221.75     57.13 o 
  13   7   5     6927.41     6829.57    213.70 o 
  14   7   5      169.75      144.70     64.14 o 
  15   7   5     5573.16     5629.03    196.83 o 
  16   7   5      377.89      466.31     85.52 o 
  17   7   5     2022.17     2029.24    117.65 o 
  18   7   5       35.52       87.54     93.00 o 
  19   7   5     2798.25     2528.15    140.74 o 
   0   8   5        0.10       30.45     50.76 o 
   1   8   5      100.80      142.96     37.18 o 
   2   8   5       21.94       36.66     35.16 o 
   3   8   5      112.55      139.09     38.31 o 
   4   8   5     1196.24     1155.96     49.93 o 
   5   8   5      226.31      208.44     39.16 o 
   6   8   5      344.81      287.10     42.32 o 
   7   8   5      839.56      882.05     60.76 o 
   8   8   5        4.11      -12.33     43.25 o 
   9   8   5      308.78      260.77     53.95 o 
  10   8   5      143.63      117.23     56.82 o 
  11   8   5       12.43       65.24     60.58 o 
  12   8   5      254.11      221.43     70.71 o 
  13   8   5       16.05      -58.20     70.57 o 
  14   8   5      214.09      157.68     77.96 o 
  15   8   5        8.69       66.17     87.35 o 
  16   8   5       20.39       61.10     98.01 o 
  17   8   5      118.66      174.29    107.03 o 
   1   9   5     4481.27     4647.63    132.62 o 
   2   9   5        5.15       25.65     49.20 o 
   3   9   5     5623.12     5593.63    150.24 o 
   4   9   5      229.98      222.38     49.06 o 
   5   9   5     3378.82     3409.55    102.84 o 
   6   9   5       47.38      135.56     49.57 o 
   7   9   5     2547.98     2797.72     95.85 o 
   8   9   5      111.45       42.22     57.81 o 
   9   9   5     2411.74     2327.74    113.08 o 
  10   9   5      536.35      551.32     69.98 o 
  11   9   5     3769.14     3670.48    131.31 o 
  12   9   5      353.86      324.88     76.51 o 
  13   9   5     3822.10     3586.63    161.27 o 
  14   9   5       44.90       72.34    104.93 o 
  15   9   5     2619.48     2104.46    157.90 o 
   0  10   5      133.63      258.80     90.21 o 
   1  10   5      108.00       80.35     58.16 o 
   2  10   5        1.66       42.79     57.80 o 
   3  10   5       15.16      -29.06     58.09 o 
   4  10   5        0.42       23.79     60.10 o 
   5  10   5      252.29      172.56     59.65 o 
   6  10   5       54.42       56.16     60.02 o 
   7  10   5      107.50       21.59     64.71 o 
   8  10   5        2.03      -31.61     67.09 o 
   9  10   5       19.63       -1.10     73.18 o 
  10  10   5        9.30       48.39     75.22 o 
  11  10   5       25.99       83.91     88.62 o 
  12  10   5      264.92      376.62     97.03 o 
  13  10   5       15.84       80.37    166.83 o 
   1  11   5     1541.56     1646.88     92.53 o 
   2  11   5       19.70      124.84     70.15 o 
   3  11   5     3087.46     3034.96    115.99 o 
   4  11   5        7.72      -39.67     73.23 o 
   5  11   5     4387.63     4336.84    211.21 o 
   6  11   5        1.22       33.93     84.32 o 
   7  11   5     2622.75     2472.99    144.46 o 
   8  11   5      419.74      452.09    105.46 o 
   9  11   5     1952.17     1799.73    153.12 o 
   0  12   5      166.38      627.29    215.45 o 
   1  12   5       49.25       34.33    162.45 o 
   2  12   5       47.17      127.52    272.83 o 
   0   0   6    43894.55    41457.79   1747.81 o 
   1   0   6     7837.26     8154.87    246.51 o 
   2   0   6    32800.52    32591.56   1039.38 o 
   3   0   6      558.85      529.77     24.79 o 
   4   0   6     5489.20     5078.29    146.44 o 
   5   0   6     1462.59     1507.30     55.74 o 
   6   0   6    20314.00    19714.86    682.36 o 
   7   0   6     3005.76     3511.01    128.56 o 
   8   0   6     7502.55     7313.25    260.92 o 
   9   0   6       15.94      -26.50     32.00 o 
  10   0   6    23163.71    22866.67    867.62 o 
  11   0   6       23.11      -12.21     40.27 o 
  12   0   6    11690.97    11382.09    405.18 o 
  13   0   6      201.64      181.28     49.73 o 
  14   0   6     6759.91     6611.50    244.24 o 
  15   0   6      499.16      431.43     64.50 o 
  16   0   6    14679.35    14734.05    570.68 o 
  17   0   6      612.13      694.06     92.26 o 
  18   0   6     2390.45     2432.07    148.27 o 
  19   0   6        0.92       29.58     90.99 o 
  20   0   6     7585.07     7609.81    357.89 o 
  21   0   6      167.57      -94.08    167.04 o 
  22   0   6     3380.79     3392.45    286.40 o 
  23   0   6        0.40      -86.94    241.27 o 
   1   1   6      623.62      679.91     19.95 o 
   2   1   6       21.84       50.97     14.57 o 
   3   1   6      317.56      376.10     20.28 o 
   4   1   6     8017.80     8412.51    180.82 o 
   5   1   6       96.56       26.36     16.22 o 
   6   1   6     1472.45     1542.38     41.19 o 
   7   1   6      248.96      296.80     19.23 o 
   8   1   6      206.04      262.92     32.08 o 
   9   1   6      270.95      329.63     27.92 o 
  10   1   6      133.52      167.04     26.96 o 
  11   1   6      396.09      462.24     54.32 o 
  12   1   6       71.58      139.64     30.48 o 
  13   1   6      363.95      247.69     43.20 o 
  14   1   6     2334.61     2389.59     78.40 o 
  15   1   6      218.96      221.73     51.07 o 
  16   1   6       49.17      113.26     48.77 o 
  17   1   6        7.40       21.00     55.84 o 
  18   1   6        4.12       25.71     61.07 o 
  19   1   6       40.27       39.95     75.43 o 
  20   1   6        3.31      -79.28     79.28 o 
  21   1   6      187.08       49.82     89.99 o 
  22   1   6      408.72      456.92    101.10 o 
  23   1   6      146.07      251.00    123.88 o 
   0   2   6      941.85      726.88     33.49 o 
   1   2   6      556.27      596.35     19.28 o 
   2   2   6     8629.53     7912.46    169.12 o 
   3   2   6     1934.11     2124.09     47.36 o 
   4   2   6     4332.73     3781.77     80.82 o 
   5   2   6       61.37       16.16     16.84 o 
   6   2   6    14377.24    13302.78    302.64 o 
   7   2   6     4328.61     4270.50    109.62 o 
   8   2   6    20124.78    19631.71    500.49 o 
   9   2   6     2178.76     2340.84     66.24 o 
  10   2   6    16375.20    15890.92    409.03 o 
  11   2   6      771.77      758.84     39.10 o 
  12   2   6     8890.42     8564.25    218.27 o 
  13   2   6       40.51       30.85     34.38 o 
  14   2   6     2104.56     2329.77     93.92 o 
  15   2   6      128.51      106.67     42.40 o 
  16   2   6     8837.25     8850.59    279.92 o 
  17   2   6      175.80       87.12     60.49 o 
  18   2   6     5815.45     5435.89    213.63 o 
  19   2   6        8.05      -49.48     76.40 o 
  20   2   6     2494.43     2874.55    149.58 o 
  21   2   6      175.00       16.25     91.49 o 
  22   2   6     1399.64     1502.62    144.80 o 
  23   2   6      135.78       58.46    108.97 o 
   1   3   6     5201.50     5552.91    120.96 o 
   2   3   6     1879.51     1919.95     43.97 o 
   3   3   6      493.32      566.58     26.35 o 
   4   3   6     3878.99     4207.81     92.77 o 
   5   3   6       34.27       63.13     16.25 o 
   6   3   6      210.97      205.41     18.50 o 
   7   3   6     4799.24     5155.00    113.93 o 
   8   3   6       82.87       74.84     21.49 o 
   9   3   6      688.88      768.75     36.92 o 
  10   3   6      651.85      601.78     32.46 o 
  11   3   6     2058.60     2310.31     66.69 o 
  12   3   6      303.30      359.27     37.89 o 
  13   3   6       82.37       95.89     42.24 o 
  14   3   6       48.55      -18.92     45.13 o 
  15   3   6       18.30        1.04     46.32 o 
  16   3   6      344.57      288.49     69.49 o 
  17   3   6      137.56      273.12     66.91 o 
  18   3   6       67.18       22.93     67.91 o 
  19   3   6       69.37       31.43     77.12 o 
  20   3   6       98.57      246.44     89.39 o 
  21   3   6       65.69       42.80     93.66 o 
  22   3   6       39.36      104.16    102.58 o 
   0   4   6    33141.13    33798.77   1015.45 o 
   1   4   6      981.49     1053.38     32.19 o 
   2   4   6    16551.97    15751.91    348.07 o 
   3   4   6     3156.75     3273.18     69.83 o 
   4   4   6    11057.88    10493.74    206.90 o 
   5   4   6      743.51      766.42     24.08 o 
   6   4   6     9131.60     8999.57    188.21 o 
   7   4   6      544.97      671.27     28.46 o 
   8   4   6    16587.02    16243.03    357.93 o 
   9   4   6      347.26      415.96     29.21 o 
  10   4   6    15793.26    15048.78    389.44 o 
  11   4   6      189.28      233.11     38.64 o 
  12   4   6     8464.73     8700.38    231.36 o 
  13   4   6      201.78      148.88     45.66 o 
  14   4   6     5640.36     5638.82    175.16 o 
  15   4   6     2187.11     2002.65     89.33 o 
  16   4   6     5378.68     5597.81    201.62 o 
  17   4   6      278.46      275.11     69.77 o 
  18   4   6     2655.59     2839.70    159.59 o 
  19   4   6      127.05      152.11     77.98 o 
  20   4   6     2703.20     2985.29    199.84 o 
  21   4   6      132.24       56.86     99.57 o 
  22   4   6     2594.34     2634.55    152.26 o 
   1   5   6      438.96      483.79     24.87 o 
   2   5   6      107.86      129.30     21.81 o 
   3   5   6       32.11       43.56     19.82 o 
   4   5   6     1099.86     1253.14     34.01 o 
   5   5   6      133.36      137.50     21.09 o 
   6   5   6       75.08       45.64     22.34 o 
   7   5   6      605.65      609.27     60.57 o 
   8   5   6       69.53       38.33     30.61 o 
   9   5   6      114.72       81.64     31.95 o 
  10   5   6      307.24      313.00     35.48 o 
  11   5   6     2610.16     2526.66     81.06 o 
  12   5   6      490.93      598.77     54.08 o 
  13   5   6      446.23      312.29     51.04 o 
  14   5   6      162.88      177.60     59.90 o 
  15   5   6      258.93      348.01     71.78 o 
  16   5   6      388.69      231.03     75.23 o 
  17   5   6       23.61      -23.17     77.77 o 
  18   5   6        0.72      -12.31     83.17 o 
  19   5   6      357.31      503.42     97.67 o 
  20   5   6       71.91       85.49     89.91 o 
  21   5   6      284.87      337.55    109.57 o 
   0   6   6       83.16       15.90     33.71 o 
   1   6   6        0.58      -23.45     23.45 o 
   2   6   6     9866.90     9599.20    188.75 o 
   3   6   6     1460.13     1697.25     55.62 o 
   4   6   6    13706.31    13779.87    266.62 o 
   5   6   6        9.14      -10.38     27.27 o 
   6   6   6     9680.13     9528.49    224.81 o 
   7   6   6      281.34      371.90     50.06 o 
   8   6   6     3244.95     3465.84     90.59 o 
   9   6   6     1710.11     1711.89     63.55 o 
  10   6   6     1932.42     2032.83     66.37 o 
  11   6   6      320.82      310.33     44.16 o 
  12   6   6     7896.27     7638.95    217.65 o 
  13   6   6      327.73      357.52     63.24 o 
  14   6   6     5074.25     5499.31    183.81 o 
  15   6   6      242.20      216.60     71.60 o 
  16   6   6     3683.46     3798.15    144.50 o 
  17   6   6       11.87       32.25     72.22 o 
  18   6   6     2708.62     2673.01    125.15 o 
  19   6   6        0.57      -83.43     83.43 o 
  20   6   6     3698.25     3399.73    152.67 o 
   1   7   6     1067.97     1179.25     40.17 o 
   2   7   6       75.56      143.49     28.89 o 
   3   7   6      222.23      212.31     34.96 o 
   4   7   6      301.69      304.05     31.65 o 
   5   7   6      116.27      106.19     31.93 o 
   6   7   6     1537.61     1589.36     59.37 o 
   7   7   6      728.22      643.46     47.57 o 
   8   7   6        0.26       23.51     37.62 o 
   9   7   6      701.25      705.58     60.70 o 
  10   7   6      169.90      190.07     46.60 o 
  11   7   6      610.22      653.42     58.97 o 
  12   7   6        0.26      -55.87     55.87 o 
  13   7   6      416.91      286.66     64.49 o 
  14   7   6      149.24      110.17     67.93 o 
  15   7   6       44.49       -2.45     71.28 o 
  16   7   6      159.04      157.27     91.61 o 
  17   7   6        6.23       12.99     95.37 o 
  18   7   6       72.81       48.31    100.72 o 
  19   7   6       15.96       72.51    133.16 o 
   0   8   6     9438.36     9621.95    288.88 o 
   1   8   6      436.50      430.84     36.84 o 
   2   8   6     8493.81     8655.11    194.70 o 
   3   8   6      828.56      698.25     43.53 o 
   4   8   6     7595.81     7350.94    173.61 o 
   5   8   6       40.99        5.48     38.60 o 
   6   8   6     6213.33     6172.03    148.59 o 
   7   8   6       46.80       25.35     41.20 o 
   8   8   6     4228.39     4517.85    123.68 o 
   9   8   6      257.75      192.93     56.47 o 
  10   8   6     3897.45     4110.80    142.79 o 
  11   8   6      215.69      260.38     64.92 o 
  12   8   6     2430.68     2382.37    103.07 o 
  13   8   6       36.35       35.94     73.31 o 
  14   8   6     3345.87     3810.79    162.23 o 
  15   8   6      249.21      344.50     90.01 o 
  16   8   6     2977.33     3092.69    164.20 o 
  17   8   6       67.69       52.29    106.10 o 
   1   9   6       24.85      -12.17     48.45 o 
   2   9   6      392.05      405.41     53.66 o 
   3   9   6        0.14       27.02     47.60 o 
   4   9   6      273.26      259.71     50.04 o 
   5   9   6       27.16       22.71     49.30 o 
   6   9   6        5.23      -49.80     49.80 o 
   7   9   6        0.91      -28.92     53.23 o 
   8   9   6      569.63      501.73     66.14 o 
   9   9   6        0.18       19.37     63.18 o 
  10   9   6       14.87       74.56     65.53 o 
  11   9   6       69.97       83.20     73.56 o 
  12   9   6       42.18       14.42     80.55 o 
  13   9   6      214.96      354.03    123.70 o 
  14   9   6      291.55      307.61    116.22 o 
  15   9   6        0.49       53.98    137.40 o 
   0  10   6     5191.18     4887.57    222.62 o 
   1  10   6       10.17       19.79     59.31 o 
   2  10   6     4288.00     4439.89    146.47 o 
   3  10   6       13.71       -8.05     60.18 o 
   4  10   6     4909.33     4828.98    149.38 o 
   5  10   6      117.81       87.42     63.43 o 
   6  10   6     2858.39     2686.79    110.76 o 
   7  10   6        6.14       13.20     64.38 o 
   8  10   6     4446.59     4358.60    143.88 o 
   9  10   6       29.00       88.09     73.05 o 
  10  10   6     2411.57     2349.17    109.72 o 
  11  10   6      232.40      162.95     88.20 o 
  12  10   6     1193.62     1112.45    123.22 o 
   1  11   6       33.29       75.62     74.20 o 
   2  11   6      212.73      139.36     73.43 o 
   3  11   6        4.57       89.49     71.45 o 
   4  11   6       17.76       78.71     78.80 o 
   5  11   6       14.63       -6.16     84.37 o 
   6  11   6        3.14      -34.43     89.91 o 
   7  11   6       24.54       44.01     98.61 o 
   8  11   6       19.03       46.52    116.67 o 
   9  11   6       17.93       41.79    109.64 o 
   1   1   7     8633.96     8218.39    181.28 o 
   2   1   7     1016.58     1099.13     27.32 o 
   3   1   7    49144.14    47645.37    975.29 o 
   4   1   7     9706.61    10229.32    225.63 o 
   5   1   7     8165.33     7442.61    165.90 o 
   6   1   7      416.59      507.75     34.36 o 
   7   1   7    20100.20    18960.64    430.58 o 
   8   1   7      382.50      484.77     47.09 o 
   9   1   7     9852.10     9274.62    243.55 o 
  10   1   7       70.52       75.91     27.53 o 
  11   1   7    10563.65    10403.84    260.75 o 
  12   1   7      385.83      403.55     34.43 o 
  13   1   7     9636.26     9530.82    265.23 o 
  14   1   7      392.13      337.04     42.24 o 
  15   1   7     3987.87     4000.59    117.16 o 
  16   1   7      341.96      373.09     64.50 o 
  17   1   7     7834.29     7794.52    223.03 o 
  18   1   7      112.01       70.02     62.49 o 
  19   1   7     3017.64     3141.71    146.84 o 
  20   1   7       81.98       50.77     83.71 o 
  21   1   7     3924.28     4160.17    186.05 o 
  22   1   7        7.76      -82.73     96.69 o 
  23   1   7     1983.22     2127.91    195.79 o 
   0   2   7       94.91       59.45     20.81 o 
   1   2   7     2399.51     2570.59     58.43 o 
   2   2   7     1050.17     1051.64     27.33 o 
   3   2   7     1298.15     1406.77     32.78 o 
   4   2   7     1301.46     1372.21     32.91 o 
   5   2   7      139.87      190.11     19.90 o 
   6   2   7     2392.22     2690.16     62.05 o 
   7   2   7    11134.64    11240.45    277.10 o 
   8   2   7      812.48      821.92     35.37 o 
   9   2   7     1050.09      993.14     40.64 o 
  10   2   7       48.00       14.16     34.65 o 
  11   2   7       61.98       37.63     32.92 o 
  12   2   7      125.32      113.22     33.29 o 
  13   2   7       61.83       42.90     35.65 o 
  14   2   7      838.47      984.94     48.90 o 
  15   2   7      150.74      216.67     44.04 o 
  16   2   7       31.79      108.99     57.07 o 
  17   2   7       70.48       56.65     62.23 o 
  18   2   7     1454.73     1351.12    140.71 o 
  19   2   7      481.63      506.84     86.13 o 
  20   2   7       10.28      -84.41     84.41 o 
  21   2   7        4.42        0.82     91.67 o 
  22   2   7       36.00      -26.55    102.45 o 
   1   3   7    12817.61    11920.78    247.01 o 
   2   3   7     1051.18     1156.36     31.38 o 
   3   3   7     4546.83     3737.30     83.15 o 
   4   3   7     1653.04     1764.46     43.08 o 
   5   3   7       79.15       12.01     16.34 o 
   6   3   7     3442.84     3702.30     83.68 o 
   7   3   7    18866.96    18086.78    396.30 o 
   8   3   7      294.94      337.86     39.20 o 
   9   3   7    12217.87    12267.49    280.14 o 
  10   3   7      981.68     1143.41     41.92 o 
  11   3   7    17063.66    16400.75    388.67 o 
  12   3   7     2594.19     2706.51     84.71 o 
  13   3   7     1135.90      968.97     52.69 o 
  14   3   7      128.81      109.37     46.11 o 
  15   3   7     9658.92     9523.36    282.10 o 
  16   3   7      121.85      162.97     54.11 o 
  17   3   7     8358.98     8169.29    262.07 o 
  18   3   7       13.71      103.10     68.87 o 
  19   3   7     4798.97     4997.05    207.35 o 
  20   3   7       93.91      122.50     88.60 o 
  21   3   7     3449.53     3444.22    168.49 o 
  22   3   7        0.47      -50.86    102.67 o 
   0   4   7     3834.45     3770.69    121.03 o 
   1   4   7      221.73      187.83     30.19 o 
   2   4   7     1388.54     1497.49     39.80 o 
   3   4   7     3891.34     4413.71     95.72 o 
   4   4   7       54.40       36.98     16.93 o 
   5   4   7      163.41      117.24     18.46 o 
   6   4   7      561.58      610.56     25.46 o 
   7   4   7       66.59       50.52     21.74 o 
   8   4   7     1708.46     1810.33     48.41 o 
   9   4   7        0.00       -6.62     25.59 o 
  10   4   7       64.94       13.88     29.99 o 
  11   4   7        0.57        9.39     38.65 o 
  12   4   7       19.50       30.76     40.67 o 
  13   4   7      179.46       54.41     42.89 o 
  14   4   7        3.45       -3.31     48.15 o 
  15   4   7      442.06      484.97     62.99 o 
  16   4   7       15.48       52.98     60.79 o 
  17   4   7        2.00      -53.44     68.97 o 
  18   4   7        0.00       74.90     74.68 o 
  19   4   7       59.69       66.04     79.41 o 
  20   4   7        6.74        7.01     91.93 o 
  21   4   7      116.61       59.59    102.93 o 
   1   5   7    22262.66    22579.16    468.73 o 
   2   5   7      133.36      125.71     23.28 o 
   3   5   7    20512.32    20135.44    417.30 o 
   4   5   7      254.40      319.29     22.22 o 
   5   5   7     9973.49     9885.70    195.53 o 
   6   5   7        4.79      -18.52     23.86 o 
   7   5   7     9098.67     8778.89    205.97 o 
   8   5   7      413.29      504.08     35.46 o 
   9   5   7     7747.65     7605.35    188.23 o 
  10   5   7      915.05      904.01     46.83 o 
  11   5   7     8697.10     8466.21    237.98 o 
  12   5   7      603.28      671.24     55.35 o 
  13   5   7     3281.73     3302.97    121.74 o 
  14   5   7       24.45        3.60     56.94 o 
  15   5   7     4038.53     4010.26    159.93 o 
  16   5   7       40.25      -48.46     72.88 o 
  17   5   7     3814.92     3805.16    167.28 o 
  18   5   7       14.08       37.83     86.22 o 
  19   5   7     1921.77     1871.49    215.12 o 
  20   5   7       42.84       95.42    100.80 o 
  21   5   7     2538.79     2436.56    181.01 o 
   0   6   7      629.90      648.17     42.90 o 
   1   6   7     1524.84     1684.15     44.95 o 
   2   6   7      349.67      339.14     30.99 o 
   3   6   7      119.92       76.08     25.65 o 
   4   6   7       14.15       50.87     25.55 o 
   5   6   7     1047.08     1016.35     40.46 o 
   6   6   7       22.62       -0.49     36.17 o 
   7   6   7        0.00        3.37     32.10 o 
   8   6   7       41.83       87.52     35.33 o 
   9   6   7      241.46      259.19     42.21 o 
  10   6   7      207.07      193.97     41.90 o 
  11   6   7      284.73      279.86     44.81 o 
  12   6   7      209.48      146.66     47.61 o 
  13   6   7       69.74       60.92     58.71 o 
  14   6   7       30.97       54.75     58.86 o 
  15   6   7      197.74      175.14     73.48 o 
  16   6   7       14.83       37.94     73.73 o 
  17   6   7       41.72       47.56     79.44 o 
  18   6   7       61.83      -17.31     79.70 o 
  19   6   7        0.47        4.17     87.11 o 
  20   6   7        3.37       59.65    100.34 o 
   1   7   7     1815.04     2051.58     51.93 o 
   2   7   7        0.24      -21.02     27.52 o 
   3   7   7     6674.58     6346.86    140.60 o 
   4   7   7       52.81       42.64     31.59 o 
   5   7   7     9903.32     9788.28    216.50 o 
   6   7   7       95.38       33.47     34.13 o 
   7   7   7     2996.29     2992.11     84.06 o 
   8   7   7      116.34       67.60     40.93 o 
   9   7   7     4248.46     4529.29    128.23 o 
  10   7   7        0.91      -45.40     45.40 o 
  11   7   7     3036.62     3211.57    104.91 o 
  12   7   7        9.57       20.81     55.21 o 
  13   7   7     6709.61     6711.11    208.88 o 
  14   7   7      147.92      103.11     69.79 o 
  15   7   7     3311.50     3485.79    140.46 o 
  16   7   7      202.40       91.41     86.09 o 
  17   7   7     2476.71     2589.27    186.94 o 
  18   7   7      104.04      172.93    106.35 o 
   0   8   7     1086.30     1044.02     61.33 o 
   1   8   7       58.20       44.96     34.67 o 
   2   8   7       10.18       22.59     35.59 o 
   3   8   7      288.87      214.26     37.85 o 
   4   8   7        3.34       28.96     37.61 o 
   5   8   7        2.65       19.66     39.63 o 
   6   8   7      197.95      127.07     41.32 o 
   7   8   7       16.95       45.08     42.99 o 
   8   8   7       34.29       -3.18     48.93 o 
   9   8   7      288.98      281.58     52.02 o 
  10   8   7       48.01      113.79     58.13 o 
  11   8   7       79.15       59.47     64.99 o 
  12   8   7        0.02       65.84     72.40 o 
  13   8   7        0.06       22.83     81.04 o 
  14   8   7      283.00      175.82     84.77 o 
  15   8   7        7.15       19.08     88.53 o 
  16   8   7        4.53      -53.88     94.00 o 
  17   8   7        0.14      215.14    135.92 o 
   1   9   7     5604.58     5403.23    156.68 o 
   2   9   7      284.08      199.85     53.62 o 
   3   9   7     7297.78     7268.71    180.54 o 
   4   9   7     2117.32     2033.95     75.26 o 
   5   9   7     6400.17     6372.18    160.88 o 
   6   9   7       93.21       69.59     51.16 o 
   7   9   7     3075.43     2950.46     99.99 o 
   8   9   7      123.22      105.93     63.32 o 
   9   9   7     2986.15     3280.36    120.72 o 
  10   9   7       24.53       63.81     70.89 o 
  11   9   7     4001.50     3738.03    134.04 o 
  12   9   7      355.81      407.24     86.49 o 
  13   9   7     3010.60     3077.89    149.35 o 
  14   9   7       61.61      166.60    106.76 o 
  15   9   7     3934.52     3679.77    230.20 o 
   0  10   7      569.88      399.28     91.76 o 
   1  10   7       16.07       46.48     62.47 o 
   2  10   7      145.54      153.13     61.19 o 
   3  10   7        4.27      -26.64     59.97 o 
   4  10   7        2.48      -18.44     63.42 o 
   5  10   7      104.50       36.64     65.09 o 
   6  10   7       49.66       27.62     62.79 o 
   7  10   7       59.94       79.61     66.76 o 
   8  10   7       71.93      150.24     74.53 o 
   9  10   7        1.26       28.69     76.86 o 
  10  10   7        0.16       66.79     86.94 o 
  11  10   7       10.59      120.63    104.95 o 
  12  10   7       15.20      136.64    108.73 o 
   1  11   7     2385.88     2335.28    106.77 o 
   2  11   7       36.50       25.02     79.71 o 
   3  11   7     2490.07     2445.65    143.34 o 
   4  11   7        0.17       40.26     85.73 o 
   5  11   7     3187.43     3123.99    150.82 o 
   6  11   7       13.54       -3.19     91.03 o 
   7  11   7     1682.55     1497.28    122.50 o 
   8  11   7      121.12      179.83    116.33 o 
   0   0   8    17934.55    16692.14    816.10 o 
   1   0   8     1035.71     1077.46     41.15 o 
   2   0   8    53633.77    53477.46   1583.29 o 
   3   0   8      235.94      291.08     33.80 o 
   4   0   8     8959.18     7998.17    244.20 o 
   5   0   8     6846.87     6950.21    200.26 o 
   6   0   8    26432.02    26100.95    834.44 o 
   7   0   8     5976.03     7016.57    248.56 o 
   8   0   8    13821.75    13504.75    472.26 o 
   9   0   8     6353.13     6773.97    242.93 o 
  10   0   8    15600.13    15825.15    555.51 o 
  11   0   8       14.14      -47.82     47.82 o 
  12   0   8     4994.29     4894.98    183.69 o 
  13   0   8      687.43      659.78     57.98 o 
  14   0   8     1408.25     1467.44     88.65 o 
  15   0   8     2096.59     2104.77    163.56 o 
  16   0   8    10477.10    10444.08    414.06 o 
  17   0   8     3530.00     3769.72    371.68 o 
  18   0   8     2973.65     2991.60    150.20 o 
  19   0   8        0.59      135.60     97.64 o 
  20   0   8     5333.55     5798.74    286.56 o 
  21   0   8      699.77     1187.58    178.87 o 
  22   0   8     1976.08     1836.46    212.90 o 
  23   0   8      439.19      142.85    182.51 o 
   1   1   8      112.38      145.27     20.63 o 
   2   1   8      623.37      662.19     21.80 o 
   3   1   8     4556.01     4957.02    108.61 o 
   4   1   8      841.43      956.61     26.88 o 
   5   1   8      334.35      367.72     20.91 o 
   6   1   8     1275.81     1332.82     38.16 o 
   7   1   8        2.60        0.20     17.53 o 
   8   1   8        4.58       -9.72     19.93 o 
   9   1   8        5.38       -8.32     26.93 o 
  10   1   8       86.86      103.69     37.24 o 
  11   1   8      291.29      263.99     32.41 o 
  12   1   8      880.13      922.15     48.57 o 
  13   1   8       26.44       46.46     36.09 o 
  14   1   8       40.31      -12.97     40.13 o 
  15   1   8       98.10       13.65     44.52 o 
  16   1   8     1171.60     1245.70     63.45 o 
  17   1   8     1367.04     1318.28     68.50 o 
  18   1   8      125.34      159.42     60.82 o 
  19   1   8       37.95       62.06     78.45 o 
  20   1   8       19.28      135.53     86.17 o 
  21   1   8      518.40      365.32     94.60 o 
  22   1   8       42.67      141.94    103.32 o 
   0   2   8    11247.97    10378.36    362.88 o 
   1   2   8     2671.51     2791.37     62.93 o 
   2   2   8    43200.06    42670.84    829.30 o 
   3   2   8        6.39       -5.78     13.22 o 
   4   2   8    10514.62     9496.80    199.16 o 
   5   2   8     1952.25     2064.25     49.39 o 
   6   2   8     3939.63     3421.03     76.56 o 
   7   2   8     2417.79     2651.14     69.64 o 
   8   2   8    15428.04    14292.04    341.16 o 
   9   2   8     1124.59     1188.00     53.03 o 
  10   2   8     8418.12     8447.43    221.13 o 
  11   2   8      107.27      102.12     33.18 o 
  12   2   8     9905.38     9643.91    255.01 o 
  13   2   8      460.24      480.32     41.97 o 
  14   2   8     2423.32     2495.79     79.08 o 
  15   2   8      101.31      101.36     41.83 o 
  16   2   8     8183.69     7894.27    252.32 o 
  17   2   8      496.59      594.55     70.13 o 
  18   2   8     5739.51     5802.77    262.10 o 
  19   2   8      100.53      134.72     80.63 o 
  20   2   8     1910.68     2078.22    154.61 o 
  21   2   8       21.24      -18.78     91.34 o 
  22   2   8     2334.05     2725.40    153.38 o 
   1   3   8        0.08       16.52     16.31 o 
   2   3   8      628.28      649.36     26.55 o 
   3   3   8     3432.73     3716.27     82.81 o 
   4   3   8      340.44      341.29     26.43 o 
   5   3   8      631.50      773.60     26.00 o 
   6   3   8     1053.63     1260.03     35.69 o 
   7   3   8     1807.93     1931.76     54.63 o 
   8   3   8      513.54      488.09     26.11 o 
   9   3   8       84.59       20.68     30.29 o 
  10   3   8        1.58      -21.12     27.15 o 
  11   3   8      380.72      371.14     36.11 o 
  12   3   8      988.59      952.22     62.18 o 
  13   3   8      276.90      406.33     44.28 o 
  14   3   8      153.06      161.81     47.43 o 
  15   3   8      141.65      192.65     51.53 o 
  16   3   8      196.78      183.32     55.13 o 
  17   3   8      290.05      224.86     64.42 o 
  18   3   8        1.39       45.61     70.81 o 
  19   3   8       61.07       76.56     82.94 o 
  20   3   8        0.27      -15.62     88.43 o 
  21   3   8       86.13      278.78     99.80 o 
  22   3   8        2.27       11.41    104.46 o 
   0   4   8    20352.23    19993.89    642.53 o 
   1   4   8      291.10      332.57     25.70 o 
   2   4   8    22606.50    21862.21    449.94 o 
   3   4   8      293.97      240.91     25.08 o 
   4   4   8    17030.82    16255.78    333.76 o 
   5   4   8       32.01       14.76     19.19 o 
   6   4   8     9298.43     9372.12    195.09 o 
   7   4   8        7.14       20.79     22.73 o 
   8   4   8    13151.79    12738.31    273.72 o 
   9   4   8      673.28      714.90     33.28 o 
  10   4   8     4300.13     4259.55    114.83 o 
  11   4   8      643.82      617.13     43.49 o 
  12   4   8     3642.60     3827.35    116.80 o 
  13   4   8      252.34      154.35     44.13 o 
  14   4   8     3444.37     3697.79    123.89 o 
  15   4   8      160.42      207.07     54.01 o 
  16   4   8     5304.11     5450.00    185.08 o 
  17   4   8        0.31       48.36     65.86 o 
  18   4   8     3806.49     4103.13    166.44 o 
  19   4   8      177.07      165.33     95.75 o 
  20   4   8     2861.41     2832.13    186.46 o 
  21   4   8       83.12        2.97    112.91 o 
   1   5   8       73.93       65.76     23.58 o 
   2   5   8      168.64      169.32     25.10 o 
   3   5   8       88.42      125.00     22.28 o 
   4   5   8      188.28      188.17     28.63 o 
   5   5   8        1.84       -9.08     24.27 o 
   6   5   8     1246.91     1271.04     50.40 o 
   7   5   8       28.51      -27.53     27.53 o 
   8   5   8        1.23       18.94     31.63 o 
   9   5   8      258.96      247.55     45.71 o 
  10   5   8       15.61      -36.60     36.60 o 
  11   5   8      162.60      192.32     43.99 o 
  12   5   8      282.45      294.92     50.25 o 
  13   5   8      737.23      682.60     58.44 o 
  14   5   8      167.95      166.59     54.55 o 
  15   5   8      207.95      147.23     88.56 o 
  16   5   8      161.70      122.19     69.64 o 
  17   5   8       72.24       68.00     78.23 o 
  18   5   8       49.08       -1.44     87.46 o 
  19   5   8      114.73      159.46     94.11 o 
  20   5   8        0.51        2.47    107.56 o 
   0   6   8      588.79      465.33     59.21 o 
   1   6   8        3.64       23.50     25.49 o 
   2   6   8     7412.56     7201.57    152.08 o 
   3   6   8      168.51      144.46     26.52 o 
   4   6   8     9351.33     8856.96    188.83 o 
   5   6   8        4.66      -29.76     29.76 o 
   6   6   8     5993.18     6303.47    152.13 o 
   7   6   8       75.61       44.83     35.01 o 
   8   6   8     2371.36     2383.17     81.08 o 
   9   6   8      765.78      703.44     46.65 o 
  10   6   8     8287.36     8026.49    208.62 o 
  11   6   8      467.80      421.44     46.19 o 
  12   6   8     7535.16     7168.56    206.58 o 
  13   6   8      267.78      187.98     58.71 o 
  14   6   8     3551.89     3546.52    126.48 o 
  15   6   8       26.47       23.45     63.29 o 
  16   6   8     4176.27     3758.69    155.46 o 
  17   6   8       59.58       73.92     82.24 o 
  18   6   8     1898.52     1860.92    118.09 o 
  19   6   8       16.66      -20.88     94.22 o 
   1   7   8      371.10      427.44     31.12 o 
   2   7   8       24.52       30.84     28.68 o 
   3   7   8      769.86      870.61     43.42 o 
   4   7   8      284.11      274.18     33.93 o 
   5   7   8     1468.44     1613.10     53.02 o 
   6   7   8      800.27      881.94     44.10 o 
   7   7   8      154.99      109.69     39.00 o 
   8   7   8      238.17      168.40     46.43 o 
   9   7   8      763.96      776.80     54.21 o 
  10   7   8       75.63       85.41     48.75 o 
  11   7   8      283.38      198.77     52.45 o 
  12   7   8      651.94      723.51     71.62 o 
  13   7   8      398.85      470.99     71.91 o 
  14   7   8        1.17      -57.43     66.96 o 
  15   7   8       24.06       28.27     75.18 o 
  16   7   8       65.61      114.98     87.39 o 
  17   7   8       22.75       26.85     90.39 o 
  18   7   8      107.80      265.13    106.65 o 
   0   8   8     3151.18     3483.51    112.27 o 
   1   8   8       43.98        7.54     35.28 o 
   2   8   8     3131.66     3326.70     86.26 o 
   3   8   8     1581.37     1641.50     54.81 o 
   4   8   8     5647.60     5771.54    130.56 o 
   5   8   8      449.80      513.29     45.01 o 
   6   8   8     6567.03     6879.15    158.73 o 
   7   8   8       17.81       13.51     46.09 o 
   8   8   8     4307.49     4318.68    125.76 o 
   9   8   8       27.41       92.67     54.20 o 
  10   8   8     5810.48     6070.07    183.72 o 
  11   8   8        0.85      -17.22     65.07 o 
  12   8   8     3264.39     3087.55    122.26 o 
  13   8   8      426.01      336.40     85.44 o 
  14   8   8     4419.44     4278.18    204.61 o 
  15   8   8      478.62      276.78     93.03 o 
  16   8   8     3807.01     4255.94    200.09 o 
   1   9   8      441.48      407.98     56.58 o 
   2   9   8      142.35      139.80     53.10 o 
   3   9   8      252.28      194.34     48.25 o 
   4   9   8       69.10       90.77     48.57 o 
   5   9   8        7.54       13.13     51.15 o 
   6   9   8      396.43      341.41     54.74 o 
   7   9   8      113.92      170.67     54.45 o 
   8   9   8       74.96       88.27     55.57 o 
   9   9   8        7.99      131.20     61.94 o 
  10   9   8       42.17       69.75     67.61 o 
  11   9   8       79.29      177.51     80.70 o 
  12   9   8      209.54       48.41     83.68 o 
  13   9   8       36.47      191.49     96.47 o 
  14   9   8       91.37      155.88    117.74 o 
   0  10   8     3205.47     3263.37    216.48 o 
   1  10   8      203.55      215.03     64.94 o 
   2  10   8     3443.83     3428.73    117.56 o 
   3  10   8       16.01       27.00     64.84 o 
   4  10   8     4512.98     4279.74    145.90 o 
   5  10   8      248.27      276.12     84.53 o 
   6  10   8     1849.40     1749.88     84.84 o 
   7  10   8      126.27       88.91     73.82 o 
   8  10   8     3642.16     3679.43    158.28 o 
   9  10   8      196.83      141.35     81.90 o 
  10  10   8     1908.83     1809.61    131.27 o 
  11  10   8        4.47       70.33    106.73 o 
  12  10   8     1603.85     1910.55    221.55 o 
   1  11   8        8.45       21.73     87.63 o 
   2  11   8      274.14      178.16     92.42 o 
   3  11   8        0.61      136.76     93.00 o 
   4  11   8        3.97       -6.01     86.57 o 
   5  11   8      173.54      233.21     95.61 o 
   6  11   8        8.35       61.96     94.29 o 
   7  11   8       11.78       64.24    117.87 o 
   8  11   8        0.52      141.06    298.50 o 
   1   1   9    29514.75    28947.42    631.15 o 
   2   1   9       90.90       86.14     19.72 o 
   3   1   9    21156.80    20235.36    416.75 o 
   4   1   9     1072.51     1190.33     42.30 o 
   5   1   9    11141.17    10393.35    230.66 o 
   6   1   9      135.23      143.68     21.40 o 
   7   1   9    10100.84     9011.74    215.62 o 
   8   1   9       22.60       67.90     23.63 o 
   9   1   9    15191.80    14779.71    365.58 o 
  10   1   9      854.59      826.04     39.81 o 
  11   1   9    15865.75    15303.34    413.78 o 
  12   1   9     1047.05      994.04     49.50 o 
  13   1   9     1967.02     1977.46     68.98 o 
  14   1   9      627.37      677.07     51.37 o 
  15   1   9     3764.17     3724.40    117.41 o 
  16   1   9      102.90      104.71     58.48 o 
  17   1   9     5131.67     5450.38    163.93 o 
  18   1   9       15.00       -3.03     61.43 o 
  19   1   9     2799.61     2893.64    129.86 o 
  20   1   9        6.12       34.59     99.16 o 
  21   1   9     2903.21     2910.62    152.73 o 
  22   1   9       41.38      -35.57    110.51 o 
   0   2   9     1119.29     1273.45     48.12 o 
   1   2   9        1.46       28.46     17.76 o 
   2   2   9       80.04      130.80     18.95 o 
   3   2   9      106.80       91.70     14.98 o 
   4   2   9      620.32      680.37     24.02 o 
   5   2   9     2317.64     2322.74     55.53 o 
   6   2   9       40.83       72.99     19.14 o 
   7   2   9     1542.20     1794.49     46.01 o 
   8   2   9     1253.97     1316.50     44.34 o 
   9   2   9      597.37      677.71     33.87 o 
  10   2   9      544.07      605.37     45.22 o 
  11   2   9       46.11       -2.25     35.94 o 
  12   2   9      376.65      419.67     40.58 o 
  13   2   9       83.85      110.24     38.76 o 
  14   2   9     1192.69     1128.24     54.48 o 
  15   2   9      252.53      252.87     43.61 o 
  16   2   9      608.73      594.95     68.18 o 
  17   2   9        0.92      -35.16     66.39 o 
  18   2   9       97.23      160.22     73.37 o 
  19   2   9      520.59      394.42     80.34 o 
  20   2   9        3.22       29.94     88.49 o 
  21   2   9       15.97      -94.65     94.65 o 
  22   2   9      301.85      113.10    106.19 o 
   1   3   9    15100.08    14579.00    318.90 o 
   2   3   9      256.71      316.13     21.24 o 
   3   3   9    16092.14    15345.53    324.96 o 
   4   3   9        6.54       -8.81     16.61 o 
   5   3   9    11010.91    10548.30    220.79 o 
   6   3   9     3243.44     3182.65     73.75 o 
   7   3   9     9886.42     9781.97    211.74 o 
   8   3   9       88.88      109.29     28.60 o 
   9   3   9     7421.64     7419.74    179.27 o 
  10   3   9       84.11       78.73     34.94 o 
  11   3   9     9518.25     9118.25    230.39 o 
  12   3   9     1500.79     1564.40     57.20 o 
  13   3   9     3723.36     3751.64    123.13 o 
  14   3   9      256.98      240.00     50.53 o 
  15   3   9    11412.43    11435.55    336.79 o 
  16   3   9        0.42      -54.66     54.66 o 
  17   3   9     5902.99     6042.48    201.48 o 
  18   3   9       74.99      124.63     73.16 o 
  19   3   9     2231.41     2182.65    116.65 o 
  20   3   9       84.29       77.08     93.62 o 
  21   3   9     3394.93     3191.85    164.66 o 
  22   3   9       26.02        4.61    131.94 o 
   0   4   9      620.37      651.56     76.11 o 
   1   4   9      932.39     1120.82     37.01 o 
   2   4   9      309.78      332.23     28.22 o 
   3   4   9     1178.21     1330.35     37.73 o 
   4   4   9       13.52        8.65     22.02 o 
   5   4   9       26.48       46.22     20.94 o 
   6   4   9      114.18      130.08     23.89 o 
   7   4   9     2089.08     2229.08     58.16 o 
   8   4   9      108.97       99.71     25.66 o 
   9   4   9     1221.46     1222.68     44.19 o 
  10   4   9      922.72      917.94     42.37 o 
  11   4   9     2267.63     2260.31     79.62 o 
  12   4   9       68.50       28.62     41.96 o 
  13   4   9      571.55      528.60     50.28 o 
  14   4   9      145.23      163.54     52.09 o 
  15   4   9       82.39       90.68     54.22 o 
  16   4   9       27.39       25.36     58.76 o 
  17   4   9       17.42      -29.43     66.95 o 
  18   4   9       24.57       50.65     71.95 o 
  19   4   9      245.58      247.06     91.38 o 
  20   4   9       59.82        2.78    105.55 o 
  21   4   9       40.46      125.55    113.22 o 
   1   5   9     8676.39     8612.45    201.63 o 
   2   5   9      198.98      137.73     25.49 o 
   3   5   9    15203.58    15276.04    316.30 o 
   4   5   9       19.73        2.21     24.46 o 
   5   5   9     8042.42     7651.06    168.05 o 
   6   5   9        8.73       14.05     27.38 o 
   7   5   9     8915.43     8700.07    197.84 o 
   8   5   9      240.57      307.08     37.42 o 
   9   5   9     7071.59     7213.10    186.64 o 
  10   5   9      153.98      175.62     51.72 o 
  11   5   9     3589.69     3392.46    114.34 o 
  12   5   9      254.78      334.57     52.14 o 
  13   5   9     1297.60     1427.99     72.32 o 
  14   5   9       88.65       54.91     55.10 o 
  15   5   9     2431.34     2318.50    109.52 o 
  16   5   9       23.37       62.64     70.73 o 
  17   5   9     4278.17     4458.89    175.98 o 
  18   5   9        6.65      -58.60     88.12 o 
  19   5   9     2032.56     1930.28    129.98 o 
  20   5   9       22.79       57.84    115.12 o 
   0   6   9      190.33      246.15     48.12 o 
   1   6   9      240.36      178.19     32.45 o 
   2   6   9     1297.72     1362.24     54.82 o 
   3   6   9      680.64      703.91     33.48 o 
   4   6   9      169.28      146.36     28.97 o 
   5   6   9      109.17      103.98     31.86 o 
   6   6   9      182.91      150.12     35.71 o 
   7   6   9      292.33      265.97     39.93 o 
   8   6   9        1.45       18.00     41.67 o 
   9   6   9      370.47      292.22     44.83 o 
  10   6   9      124.20       62.47     44.99 o 
  11   6   9       76.99      104.68     47.23 o 
  12   6   9        3.00      -15.55     51.67 o 
  13   6   9      114.98       92.11     56.45 o 
  14   6   9       59.43       67.34     60.83 o 
  15   6   9       43.64       11.50     64.36 o 
  16   6   9       19.17       53.97     75.64 o 
  17   6   9       75.12      -38.37     82.31 o 
  18   6   9        7.99       53.23     91.21 o 
  19   6   9       19.05       24.63    103.61 o 
   1   7   9     4004.43     4182.42     89.55 o 
   2   7   9      294.46      256.73     32.11 o 
   3   7   9     8391.86     8288.80    193.18 o 
   4   7   9       74.72      116.59     33.64 o 
   5   7   9     3833.99     3698.27     97.98 o 
   6   7   9      111.32      134.66     40.53 o 
   7   7   9     3858.99     4086.89    116.03 o 
   8   7   9        0.96      -28.63     46.90 o 
   9   7   9     7947.13     8445.84    230.76 o 
  10   7   9      150.50      103.43     58.67 o 
  11   7   9     7211.58     6996.16    206.41 o 
  12   7   9      363.78      342.47     67.38 o 
  13   7   9     6395.69     6298.97    212.88 o 
  14   7   9       13.77       60.04     72.44 o 
  15   7   9     3370.37     3617.58    145.64 o 
  16   7   9      139.76       64.48     87.14 o 
  17   7   9     3791.95     3711.63    164.72 o 
  18   7   9      195.08      388.39    121.92 o 
   0   8   9      331.72      315.05     50.91 o 
   1   8   9       35.05       82.84     37.16 o 
   2   8   9        2.72       16.59     38.02 o 
   3   8   9        1.57      -28.37     37.44 o 
   4   8   9      151.89      144.46     39.31 o 
   5   8   9       37.27      -35.02     40.50 o 
   6   8   9       48.14       68.30     42.74 o 
   7   8   9        3.87      -44.44     46.55 o 
   8   8   9       65.68       45.88     50.49 o 
   9   8   9      182.05      148.46     54.22 o 
  10   8   9       38.66       43.34     60.99 o 
  11   8   9        5.26       -7.73     67.49 o 
  12   8   9        9.84      -70.44     70.44 o 
  13   8   9       77.18        8.02     78.94 o 
  14   8   9      630.10      493.37     92.59 o 
  15   8   9       57.86       94.79     95.51 o 
  16   8   9       74.58       13.61    109.27 o 
   1   9   9     1318.84     1317.84     67.62 o 
   2   9   9       55.49       18.21     53.46 o 
   3   9   9     4536.80     4650.36    129.91 o 
   4   9   9      620.87      521.61     53.47 o 
   5   9   9     4958.12     4869.42    131.03 o 
   6   9   9       39.09       36.68     53.35 o 
   7   9   9     2974.08     2926.01     97.65 o 
   8   9   9       34.34      102.96     59.06 o 
   9   9   9     1763.75     1844.18     86.47 o 
  10   9   9        4.30      -46.90     68.66 o 
  11   9   9     1959.74     1994.76    111.34 o 
  12   9   9      935.71      754.00     93.53 o 
  13   9   9     2132.54     2319.61    149.50 o 
  14   9   9       96.70      241.73    120.94 o 
   0  10   9      209.90       46.95     93.50 o 
   1  10   9       15.22       39.42     66.72 o 
   2  10   9       80.93       95.51     71.85 o 
   3  10   9       63.97       66.75     67.90 o 
   4  10   9        1.30       -8.41     68.35 o 
   5  10   9        3.28      -69.04     69.04 o 
   6  10   9       63.46      102.64     67.45 o 
   7  10   9      125.34       97.34     75.38 o 
   8  10   9       17.81       90.91     80.57 o 
   9  10   9      110.35      206.79     95.82 o 
  10  10   9        2.17       -3.21    103.32 o 
  11  10   9       36.91      219.19    109.77 o 
   1  11   9     2047.18     2015.97    123.11 o 
   2  11   9        1.36      -49.42     89.93 o 
   3  11   9     3392.67     3298.05    165.86 o 
   4  11   9       88.81       83.95     91.90 o 
   5  11   9     3544.06     3541.47    154.51 o 
   6  11   9      198.01      337.21    119.33 o 
   7  11   9     1433.77     1539.81    143.11 o 
   0   0  10     4772.62     4301.19    191.57 o 
   1   0  10     6077.89     6606.29    203.11 o 
   2   0  10    16188.32    15562.09    464.90 o 
   3   0  10      163.56      185.34     22.85 o 
   4   0  10     8402.37     7630.12    232.28 o 
   5   0  10      512.90      621.39     32.89 o 
   6   0  10     2425.73     2098.46     73.61 o 
   7   0  10     6570.47     7078.67    234.99 o 
   8   0  10    17851.17    17092.80    596.44 o 
   9   0  10      367.55      295.74     58.29 o 
  10   0  10    12638.42    12464.56    439.23 o 
  11   0  10      952.46      888.51     86.48 o 
  12   0  10     2104.80     2144.78     96.04 o 
  13   0  10     3386.67     3667.03    196.95 o 
  14   0  10       21.45       39.99     62.91 o 
  15   0  10      101.89       25.40     65.30 o 
  16   0  10     4978.28     5216.83    220.72 o 
  17   0  10      580.83      483.62    127.17 o 
  18   0  10     7261.72     7578.80    313.94 o 
  19   0  10      654.33      534.15     96.58 o 
  20   0  10     2741.15     2519.61    165.90 o 
  21   0  10       44.47      -50.29    157.82 o 
  22   0  10      767.91      565.34    214.58 o 
   1   1  10     1197.54     1249.50     37.99 o 
   2   1  10       81.18      145.28     19.64 o 
   3   1  10     2596.81     2762.18     61.30 o 
   4   1  10     3889.59     4291.80     92.96 o 
   5   1  10       37.33       29.97     16.47 o 
   6   1  10      884.01      907.05     36.69 o 
   7   1  10     1198.97     1339.80     40.64 o 
   8   1  10      168.63       84.75     24.14 o 
   9   1  10      509.50      563.13     39.43 o 
  10   1  10        5.96      -29.36     34.30 o 
  11   1  10      257.60      296.92     51.02 o 
  12   1  10      583.55      747.80     65.09 o 
  13   1  10       28.54      -23.64     38.69 o 
  14   1  10      575.43      511.99     46.24 o 
  15   1  10     1315.64     1327.70     65.82 o 
  16   1  10        2.89      -43.59     50.82 o 
  17   1  10      711.99      747.22     62.11 o 
  18   1  10        6.46      -20.14     63.24 o 
  19   1  10       22.16       19.77     77.30 o 
  20   1  10      210.36      255.28     85.01 o 
  21   1  10      358.72      325.64    100.13 o 
  22   1  10       14.42       22.15    114.04 o 
   0   2  10    10108.94     9950.75    300.24 o 
   1   2  10      247.82      241.59     19.45 o 
   2   2  10    19952.56    18929.88    427.07 o 
   3   2  10      118.12      120.74     16.32 o 
   4   2  10     7147.70     6710.85    137.33 o 
   5   2  10     1306.23     1550.78     38.26 o 
   6   2  10     9775.47     9071.15    195.90 o 
   7   2  10      840.92      948.10     34.93 o 
   8   2  10    21232.59    20544.96    465.48 o 
   9   2  10     3546.53     3429.11     97.27 o 
  10   2  10    16710.26    16416.74    421.68 o 
  11   2  10      618.22      587.47     57.44 o 
  12   2  10    10537.71    10154.11    267.95 o 
  13   2  10        9.71       37.94     39.18 o 
  14   2  10     8558.34     8317.31    224.48 o 
  15   2  10      809.25      816.14     56.19 o 
  16   2  10     8388.55     7867.00    253.03 o 
  17   2  10      104.64       31.98     68.90 o 
  18   2  10     4060.44     4196.92    164.33 o 
  19   2  10      123.55      163.41     79.67 o 
  20   2  10     2851.21     2967.58    139.12 o 
  21   2  10       50.35      140.73    100.96 o 
  22   2  10     3558.50     3825.40    185.99 o 
   1   3  10     2362.80     2725.12     67.76 o 
   2   3  10       22.93       56.74     19.59 o 
   3   3  10       91.37      100.25     20.73 o 
   4   3  10      449.68      427.82     22.90 o 
   5   3  10     2685.66     2976.59     69.79 o 
   6   3  10       83.19       47.81     23.07 o 
   7   3  10      210.97      221.40     30.73 o 
   8   3  10     1161.65     1257.19     40.94 o 
   9   3  10        1.08       42.90     30.65 o 
  10   3  10      244.19      259.42     34.04 o 
  11   3  10      624.82      541.19     37.45 o 
  12   3  10      433.16      489.13     40.81 o 
  13   3  10      477.52      627.63     63.65 o 
  14   3  10      161.93      177.80     50.21 o 
  15   3  10       34.08       71.76     53.23 o 
  16   3  10      256.86      262.40     58.58 o 
  17   3  10      252.10      217.36     66.25 o 
  18   3  10       24.85      -76.09     76.09 o 
  19   3  10      186.89      184.87     83.15 o 
  20   3  10        3.56       -5.53     95.75 o 
  21   3  10       22.87       62.26    100.61 o 
   0   4  10      742.97      698.30     54.87 o 
   1   4  10      110.84      103.58     26.92 o 
   2   4  10     6319.10     6008.99    131.31 o 
   3   4  10     5703.05     5897.08    129.91 o 
   4   4  10    16950.89    16549.43    351.84 o 
   5   4  10        0.15      -13.07     22.33 o 
   6   4  10    11720.48    11352.58    236.36 o 
   7   4  10        0.00       -1.23     26.97 o 
   8   4  10     3851.12     4001.78     96.15 o 
   9   4  10      223.52      214.90     35.00 o 
  10   4  10     6123.71     6124.10    158.61 o 
  11   4  10      161.39      120.32     41.76 o 
  12   4  10     3503.30     3781.31    117.77 o 
  13   4  10      316.72      306.27     58.90 o 
  14   4  10     3450.24     3767.51    127.91 o 
  15   4  10        4.26       17.57     56.08 o 
  16   4  10     4004.47     3925.78    137.00 o 
  17   4  10       16.34       23.10     68.61 o 
  18   4  10     1966.76     2072.12    121.77 o 
  19   4  10      299.10      114.59     93.67 o 
  20   4  10     1714.82     1654.44    186.43 o 
  21   4  10       22.75       86.51    115.89 o 
   1   5  10        3.25      -25.93     25.93 o 
   2   5  10      740.10      799.79     34.44 o 
   3   5  10     2194.33     2225.67     61.65 o 
   4   5  10       89.04       42.85     29.14 o 
   5   5  10       31.04       12.55     27.28 o 
   6   5  10      797.85      901.69     37.81 o 
   7   5  10      873.37      953.94     43.40 o 
   8   5  10      820.02      873.64     48.43 o 
   9   5  10     2211.73     2256.13     73.72 o 
  10   5  10      656.23      675.31     50.04 o 
  11   5  10       27.27       76.68     47.85 o 
  12   5  10      136.16       48.93     50.83 o 
  13   5  10       55.61      -24.42     53.22 o 
  14   5  10       37.39       -9.00     55.86 o 
  15   5  10       34.28       79.16     65.26 o 
  16   5  10       19.09      118.40     74.85 o 
  17   5  10       30.04      113.96     81.05 o 
  18   5  10       12.48       40.61     83.89 o 
  19   5  10       11.56      -53.23    108.98 o 
  20   5  10        8.98      106.40    118.47 o 
   0   6  10    10490.58    10135.43    315.10 o 
   1   6  10      292.72      208.43     34.28 o 
   2   6  10    11004.78    10619.33    218.71 o 
   3   6  10     1501.26     1471.13     57.46 o 
   4   6  10     6653.83     6663.14    159.45 o 
   5   6  10       31.49       20.65     31.93 o 
   6   6  10     3739.03     3654.48    104.02 o 
   7   6  10       70.50       39.64     40.79 o 
   8   6  10     5966.68     6246.57    165.74 o 
   9   6  10      324.24      384.23     47.68 o 
  10   6  10     8517.58     8579.14    244.44 o 
  11   6  10      282.36      188.13     50.82 o 
  12   6  10     5095.83     5236.05    158.13 o 
  13   6  10       61.46       66.33     60.42 o 
  14   6  10     3194.67     3268.21    121.12 o 
  15   6  10        0.06       23.01     67.52 o 
  16   6  10     4550.44     4354.78    172.44 o 
  17   6  10        0.38      -17.86     80.71 o 
  18   6  10     2869.97     2976.64    205.50 o 
  19   6  10        0.51       47.12    106.64 o 
   1   7  10     1496.21     1474.17     46.01 o 
   2   7  10      749.12      670.18     38.69 o 
   3   7  10        4.50       10.96     35.54 o 
   4   7  10      390.63      369.03     37.63 o 
   5   7  10      778.28      876.40     50.06 o 
   6   7  10       34.97       50.84     43.72 o 
   7   7  10       16.88       29.50     43.97 o 
   8   7  10      456.87      448.34     49.08 o 
   9   7  10       65.69       48.91     53.21 o 
  10   7  10      698.12      746.03     61.99 o 
  11   7  10       64.28       20.71     57.21 o 
  12   7  10      370.65      306.34     66.74 o 
  13   7  10      256.46      167.43     71.79 o 
  14   7  10        3.30      -20.41     72.91 o 
  15   7  10        9.16       -5.48     81.08 o 
  16   7  10       68.64      106.96     86.64 o 
  17   7  10       24.38      161.88    109.77 o 
   0   8  10     3210.64     3348.79    110.87 o 
   1   8  10        1.88      -25.15     39.12 o 
   2   8  10     4680.37     4665.84    113.95 o 
   3   8  10       71.80       63.05     40.04 o 
   4   8  10     7357.02     7455.15    170.78 o 
   5   8  10      116.03      106.61     43.74 o 
   6   8  10     3346.68     3552.85    100.77 o 
   7   8  10      203.46      124.56     49.48 o 
   8   8  10     2161.94     2415.67     87.36 o 
   9   8  10       53.23       33.06     55.91 o 
  10   8  10     3339.05     3673.20    121.08 o 
  11   8  10      126.05       79.86     65.36 o 
  12   8  10     2809.83     2716.00    122.62 o 
  13   8  10       39.95        3.83     81.15 o 
  14   8  10     2906.72     2903.21    133.24 o 
  15   8  10      134.88       68.74    104.50 o 
  16   8  10     3476.80     3489.91    213.25 o 
   1   9  10      187.95      108.31     59.86 o 
   2   9  10        4.23       51.15     54.81 o 
   3   9  10      100.01       51.49     49.99 o 
   4   9  10       11.59      -17.86     50.47 o 
   5   9  10      121.00       60.46     54.09 o 
   6   9  10       14.82      -54.74     54.74 o 
   7   9  10      314.93      223.91     61.65 o 
   8   9  10        2.09       71.56     63.96 o 
   9   9  10       33.95       56.10     66.05 o 
  10   9  10       70.56       74.76     77.59 o 
  11   9  10       14.47      -51.33     79.42 o 
  12   9  10       11.11       19.47     94.88 o 
  13   9  10        4.95     -112.55    112.55 o 
  14   9  10        2.15      245.60    255.36 o 
   0  10  10     4083.20     4327.29    236.95 o 
   1  10  10      460.57      402.64     74.09 o 
   2  10  10     4130.73     4131.17    153.15 o 
   3  10  10       10.07       -2.38     71.89 o 
   4  10  10     4329.10     4294.22    148.16 o 
   5  10  10      217.75      257.21     73.07 o 
   6  10  10     2824.97     2747.25    105.19 o 
   7  10  10       37.11       25.23     73.13 o 
   8  10  10     1940.15     1967.38    116.31 o 
   9  10  10       28.56      159.38    107.37 o 
  10  10  10     1431.10     1318.28    124.61 o 
  11  10  10       18.21     -123.11    278.34 o 
   1  11  10        7.37       58.94     96.56 o 
   2  11  10       61.64       65.91     99.10 o 
   3  11  10       26.41       38.02     93.15 o 
   4  11  10      421.47      209.59    138.49 o 
   5  11  10      158.26      181.81    109.06 o 
   6  11  10       76.82       27.98    115.11 o 
   1   1  11    18465.84    17580.37    385.68 o 
   2   1  11      348.45      424.45     25.07 o 
   3   1  11    13424.04    12644.68    269.80 o 
   4   1  11      614.60      602.69     27.76 o 
   5   1  11     5452.66     4836.44    104.90 o 
   6   1  11      330.69      431.01     25.25 o 
   7   1  11     4888.60     4453.16    107.79 o 
   8   1  11      173.76      186.18     26.09 o 
   9   1  11    12410.12    11788.81    294.50 o 
  10   1  11     3278.45     3162.96     93.09 o 
  11   1  11     8272.56     8135.60    227.90 o 
  12   1  11      477.92      442.85     43.76 o 
  13   1  11     3159.41     3134.56    100.61 o 
  14   1  11      609.80      614.56     50.27 o 
  15   1  11     5334.93     5434.90    161.10 o 
  16   1  11       23.64       28.03     53.22 o 
  17   1  11     7687.91     7836.48    225.48 o 
  18   1  11        0.10      -67.97     67.97 o 
  19   1  11     3465.04     3542.80    180.89 o 
  20   1  11      140.16       70.93     85.41 o 
  21   1  11     1775.66     1783.09    157.33 o 
  22   1  11       29.45     -113.62    113.62 o 
   0   2  11      883.68      973.00     47.47 o 
   1   2  11      683.62      697.41     27.80 o 
   2   2  11        5.25        9.52     22.92 o 
   3   2  11       24.90       27.85     19.11 o 
   4   2  11     4355.05     4650.91    101.01 o 
   5   2  11      175.47      186.71     22.81 o 
   6   2  11      704.51      668.42     39.05 o 
   7   2  11     2359.33     2376.23     60.72 o 
   8   2  11        2.13       -4.69     24.96 o 
   9   2  11     1877.25     2003.94     62.03 o 
  10   2  11     1410.00     1337.62     52.11 o 
  11   2  11       45.56       58.56     38.49 o 
  12   2  11      514.15      572.00     50.28 o 
  13   2  11       31.60       53.34     41.60 o 
  14   2  11     1021.57     1008.92     63.22 o 
  15   2  11     1348.34     1240.67     86.28 o 
  16   2  11      383.46      370.09     71.48 o 
  17   2  11      618.96      772.11     89.36 o 
  18   2  11        0.23       55.01     74.88 o 
  19   2  11       13.23      -58.42     79.57 o 
  20   2  11      110.39      129.70     88.75 o 
  21   2  11      598.14      578.98    107.48 o 
   1   3  11     3529.60     3053.55     77.17 o 
   2   3  11     1502.03     1525.29     43.05 o 
   3   3  11    10554.71     9993.37    229.09 o 
   4   3  11      714.57      755.37     28.62 o 
   5   3  11     5967.31     5586.03    123.74 o 
   6   3  11     1101.33     1133.52     37.84 o 
   7   3  11     9330.95     8892.32    199.98 o 
   8   3  11        0.57       81.77     28.14 o 
   9   3  11    10615.66    10230.41    254.88 o 
  10   3  11      893.94      979.20     47.88 o 
  11   3  11     8873.37     8589.07    216.31 o 
  12   3  11        0.36       75.99     36.20 o 
  13   3  11     9758.88     9549.99    266.66 o 
  14   3  11       38.67       23.39     50.27 o 
  15   3  11     6168.53     6515.93    201.75 o 
  16   3  11      502.05      649.80     64.71 o 
  17   3  11     3992.18     4325.90    157.29 o 
  18   3  11      123.45      232.48     80.64 o 
  19   3  11     2980.41     3418.25    150.05 o 
  20   3  11      191.48      131.05     92.65 o 
  21   3  11     2907.05     2993.59    161.37 o 
   0   4  11       41.41       11.68     39.81 o 
   1   4  11      282.37      346.34     25.17 o 
   2   4  11       27.69       36.72     24.38 o 
   3   4  11      871.85      995.77     35.77 o 
   4   4  11      189.28      157.94     36.71 o 
   5   4  11       77.28       90.72     25.90 o 
   6   4  11      357.14      435.03     31.78 o 
   7   4  11       68.51       68.65     27.98 o 
   8   4  11      720.75      805.05     52.40 o 
   9   4  11     1938.94     1846.57     58.77 o 
  10   4  11       51.35      -37.74     37.74 o 
  11   4  11      434.53      301.52     42.67 o 
  12   4  11      165.13      154.77     46.32 o 
  13   4  11       48.05       27.34     48.14 o 
  14   4  11       79.04      140.27     55.02 o 
  15   4  11       38.27       77.69     62.47 o 
  16   4  11       54.90      100.41     64.95 o 
  17   4  11        7.93       50.82     70.12 o 
  18   4  11        3.03       19.64     89.21 o 
  19   4  11        0.50       79.05     95.05 o 
  20   4  11       16.11       89.98    103.24 o 
   1   5  11     9822.28     9745.98    227.15 o 
   2   5  11        3.07       -2.14     28.76 o 
   3   5  11     9517.16     9081.23    211.71 o 
   4   5  11      202.91      187.13     30.66 o 
   5   5  11     5468.97     5467.74    127.64 o 
   6   5  11      218.20      198.88     31.74 o 
   7   5  11     5152.09     5040.01    128.65 o 
   8   5  11       84.05       57.23     37.22 o 
   9   5  11     7891.00     7850.50    212.46 o 
  10   5  11       21.79       74.73     45.21 o 
  11   5  11     4979.92     5078.12    160.32 o 
  12   5  11       15.44       29.99     51.76 o 
  13   5  11     1925.03     2039.87     87.75 o 
  14   5  11       69.82       57.78     58.53 o 
  15   5  11     2687.57     2599.59    112.92 o 
  16   5  11       43.65      -36.57     75.55 o 
  17   5  11     2797.99     2605.48    129.12 o 
  18   5  11       36.56       11.42     85.32 o 
  19   5  11     1670.30     1725.55    127.04 o 
   0   6  11     1418.61     1390.37     65.71 o 
   1   6  11      155.57      166.11     31.50 o 
   2   6  11      552.99      651.98     36.91 o 
   3   6  11      330.83      266.71     35.73 o 
   4   6  11        1.48       19.49     37.99 o 
   5   6  11     1878.37     1871.82     79.23 o 
   6   6  11       45.61       22.65     44.18 o 
   7   6  11     1090.24     1039.76     57.85 o 
   8   6  11       25.26      -15.81     43.64 o 
   9   6  11        9.96      -10.94     46.99 o 
  10   6  11      213.02       80.96     50.75 o 
  11   6  11       52.58      -12.04     56.09 o 
  12   6  11        7.27       28.65     58.33 o 
  13   6  11      188.50      139.59     65.68 o 
  14   6  11      224.17      184.44     67.53 o 
  15   6  11        1.87       75.21     79.68 o 
  16   6  11       21.38       45.40     78.51 o 
  17   6  11        7.54      -12.73     83.56 o 
  18   6  11       24.06      123.09     96.27 o 
   1   7  11     4740.84     4820.47    107.57 o 
   2   7  11     1707.40     1622.99     65.50 o 
   3   7  11     7386.11     7460.77    182.36 o 
   4   7  11       42.12       67.78     42.78 o 
   5   7  11     8062.50     7534.19    198.44 o 
   6   7  11       28.15      -43.37     43.37 o 
   7   7  11     3936.38     3969.11    115.44 o 
   8   7  11      344.30      355.57     89.58 o 
   9   7  11     6010.84     6054.75    179.93 o 
  10   7  11        9.40       12.00     55.85 o 
  11   7  11     4677.09     4978.94    164.46 o 
  12   7  11      254.38      139.13     65.09 o 
  13   7  11     1705.24     1522.85    114.92 o 
  14   7  11       36.48       61.34     77.22 o 
  15   7  11     4060.15     4251.64    163.85 o 
  16   7  11        6.79      204.41    103.76 o 
  17   7  11     4777.69     5073.06    225.18 o 
   0   8  11      221.87      242.91     59.37 o 
   1   8  11       72.66       54.68     40.88 o 
   2   8  11      350.02      367.34     44.43 o 
   3   8  11       47.15      -12.12     42.42 o 
   4   8  11       94.52      109.31     44.21 o 
   5   8  11      116.95      149.15     46.74 o 
   6   8  11       63.91       -7.33     46.99 o 
   7   8  11        0.40      -28.02     49.66 o 
   8   8  11        1.25       49.70     57.22 o 
   9   8  11      565.43      639.85     63.92 o 
  10   8  11       75.19       92.12     64.04 o 
  11   8  11        7.41      -29.49     66.71 o 
  12   8  11      355.83      242.00     74.77 o 
  13   8  11        8.22      -39.69     79.12 o 
  14   8  11        4.15      -87.87     91.20 o 
  15   8  11      123.71       11.72     99.71 o 
   1   9  11     2258.76     2520.03     94.89 o 
   2   9  11       55.83       66.45     57.61 o 
   3   9  11     5586.26     5626.79    146.54 o 
   4   9  11      194.50      119.27     52.36 o 
   5   9  11     4827.76     5054.12    140.25 o 
   6   9  11        7.24       60.59     59.57 o 
   7   9  11     2594.24     2463.91    118.62 o 
   8   9  11        0.74       16.97     66.43 o 
   9   9  11      995.70     1053.91     77.60 o 
  10   9  11       26.06       57.55     78.59 o 
  11   9  11     1210.62     1103.14    101.26 o 
  12   9  11       94.51       22.21     97.25 o 
  13   9  11     2670.83     2742.28    157.84 o 
   0  10  11       38.89      138.70    112.30 o 
   1  10  11       85.60       24.58     75.29 o 
   2  10  11       13.28       46.65     74.68 o 
   3  10  11       65.11      105.57     75.35 o 
   4  10  11      185.59       78.07     73.05 o 
   5  10  11       10.89      -49.36     77.95 o 
   6  10  11        0.77       88.86     78.59 o 
   7  10  11      187.95       62.20     83.88 o 
   8  10  11        2.93       46.35     97.57 o 
   9  10  11      313.84      258.57    102.38 o 
  10  10  11        9.42      -30.77    124.08 o 
   1  11  11     1575.14     1498.50    123.21 o 
   2  11  11       81.81       31.58    100.97 o 
   3  11  11     4137.50     4062.36    204.86 o 
   4  11  11       57.84      -27.42     98.09 o 
   5  11  11     3368.33     2833.04    400.20 o 
   0   0  12    22183.55    21466.75    912.31 o 
   1   0  12        0.83      -27.06     27.06 o 
   2   0  12    18945.05    18388.91    520.44 o 
   3   0  12     2227.59     2255.02     76.70 o 
   4   0  12    14577.23    14089.07    400.90 o 
   5   0  12       74.83      158.21     41.61 o 
   6   0  12     7604.20     7079.60    218.79 o 
   7   0  12     1077.54     1059.78     54.59 o 
   8   0  12     6106.12     5729.03    210.47 o 
   9   0  12      269.14      219.38     47.44 o 
  10   0  12    11408.67    10611.28    377.00 o 
  11   0  12       18.51       66.44     48.77 o 
  12   0  12      404.75      341.19     60.68 o 
  13   0  12      110.16       77.86     84.08 o 
  14   0  12     2710.23     2818.01    150.90 o 
  15   0  12      589.90      732.54    112.74 o 
  16   0  12     7908.73     7448.50    304.31 o 
  17   0  12      177.33      163.89     86.26 o 
  18   0  12     9569.83     9112.65    369.33 o 
  19   0  12       30.80       52.59     95.26 o 
  20   0  12     1394.97     1665.98    199.58 o 
  21   0  12      134.47       96.74    167.18 o 
   1   1  12      622.09      750.86     34.90 o 
   2   1  12       22.20       58.10     20.16 o 
   3   1  12      292.69      368.77     21.47 o 
   4   1  12      728.66      840.67     28.02 o 
   5   1  12       33.56       26.03     18.87 o 
   6   1  12       79.86       49.87     22.46 o 
   7   1  12        6.98        2.51     23.76 o 
   8   1  12      698.53      822.97     41.55 o 
   9   1  12     1183.72     1165.93     45.91 o 
  10   1  12        0.08      -11.32     34.47 o 
  11   1  12     2312.56     2406.86     97.41 o 
  12   1  12     1687.02     1597.57     86.97 o 
  13   1  12        4.56      -41.69     45.00 o 
  14   1  12      960.30      818.45     57.99 o 
  15   1  12      118.30      156.19     51.77 o 
  16   1  12      123.61       86.53     54.30 o 
  17   1  12        0.20      -27.36     58.54 o 
  18   1  12      120.07      176.44     71.99 o 
  19   1  12      414.03      577.06     86.82 o 
  20   1  12      234.57       78.26     88.17 o 
  21   1  12       62.12      137.76     96.25 o 
   0   2  12    19197.38    19138.24    610.79 o 
   1   2  12     1142.56     1141.74     50.50 o 
   2   2  12     5813.17     5297.75    112.54 o 
   3   2  12       83.89      114.78     19.34 o 
   4   2  12    10796.97     9670.42    202.50 o 
   5   2  12      338.68      405.42     23.82 o 
   6   2  12     9401.34     9190.57    197.76 o 
   7   2  12       56.03       58.27     29.14 o 
   8   2  12     9255.05     8789.40    209.70 o 
   9   2  12      371.13      351.77     33.93 o 
  10   2  12    13879.97    13860.86    339.79 o 
  11   2  12      153.72      137.60     40.74 o 
  12   2  12     2886.12     2909.56     94.97 o 
  13   2  12       58.47      -16.10     43.81 o 
  14   2  12     4135.73     4264.67    125.00 o 
  15   2  12     1508.09     1369.99     68.72 o 
  16   2  12     4032.31     4327.70    153.07 o 
  17   2  12        0.26      -71.22     71.22 o 
  18   2  12     3368.01     3888.60    158.67 o 
  19   2  12       32.02       39.20     83.28 o 
  20   2  12     4296.54     4289.56    188.69 o 
  21   2  12      154.15      207.98     98.22 o 
   1   3  12       67.05      143.21     32.36 o 
   2   3  12     1186.59     1292.82     48.31 o 
   3   3  12      121.96      168.76     24.03 o 
   4   3  12       80.37      118.62     31.84 o 
   5   3  12        0.23       80.32     25.81 o 
   6   3  12      185.60      156.59     25.47 o 
   7   3  12      429.10      461.70     33.16 o 
   8   3  12      163.22      114.56     31.56 o 
   9   3  12        9.31       30.86     33.86 o 
  10   3  12        2.17       76.11     35.02 o 
  11   3  12     1373.42     1381.68     70.94 o 
  12   3  12        1.51      -13.21     42.98 o 
  13   3  12      210.31      245.70     48.97 o 
  14   3  12       27.19       40.74     49.94 o 
  15   3  12       83.44      -16.78     55.93 o 
  16   3  12       74.28      125.48     64.50 o 
  17   3  12        3.94      -10.30     68.73 o 
  18   3  12        1.11      102.99     74.73 o 
  19   3  12      186.30      302.52     90.43 o 
  20   3  12       70.89       80.41     93.94 o 
  21   3  12      162.82      188.16    258.19 o 
   0   4  12    12335.38    11750.10    353.09 o 
   1   4  12      635.51      681.24     30.25 o 
   2   4  12     8486.29     8306.67    193.12 o 
   3   4  12      312.06      348.18     50.25 o 
   4   4  12    16208.46    15669.55    358.31 o 
   5   4  12      736.05      715.58     32.95 o 
   6   4  12     6684.61     6654.07    147.55 o 
   7   4  12      723.17      847.34     43.11 o 
   8   4  12     4631.63     4572.27    116.88 o 
   9   4  12        1.57        2.64     38.02 o 
  10   4  12     6666.04     6127.18    185.25 o 
  11   4  12      251.31      123.16     46.70 o 
  12   4  12     4755.99     4476.10    144.20 o 
  13   4  12       45.60       63.76     55.77 o 
  14   4  12     4229.47     4023.54    146.14 o 
  15   4  12       19.59      -36.34     63.14 o 
  16   4  12     3709.26     3663.31    138.45 o 
  17   4  12      149.44      147.69     80.07 o 
  18   4  12     1847.13     1874.75    121.82 o 
  19   4  12      110.18      228.89     99.18 o 
  20   4  12     2474.46     2627.55    278.18 o 
   1   5  12      194.34      142.71     33.46 o 
   2   5  12      828.65      865.95     41.63 o 
   3   5  12      708.03      695.08     39.10 o 
   4   5  12     2418.16     2418.98     70.81 o 
   5   5  12     4067.44     4005.88    101.36 o 
   6   5  12      616.78      701.50     37.81 o 
   7   5  12      980.69     1053.96     69.41 o 
   8   5  12     1191.93     1162.82     65.02 o 
   9   5  12       80.43       80.50     43.92 o 
  10   5  12        4.32      -46.56     46.56 o 
  11   5  12        1.52       11.14     52.41 o 
  12   5  12        0.82       81.81     55.68 o 
  13   5  12        2.89       53.00     57.11 o 
  14   5  12      160.17      130.09     63.64 o 
  15   5  12       13.37       78.15     68.74 o 
  16   5  12      260.51      284.61     80.09 o 
  17   5  12        6.96      -82.35     82.35 o 
  18   5  12       13.36       27.92     95.95 o 
  19   5  12        8.58       -9.22    104.03 o 
   0   6  12     4085.83     4202.37    153.11 o 
   1   6  12      105.79      122.14     32.13 o 
   2   6  12     7129.79     7351.38    175.74 o 
   3   6  12      725.46      806.19     52.10 o 
   4   6  12     4364.18     4516.82    124.17 o 
   5   6  12     1673.48     1646.22     59.09 o 
   6   6  12     1942.46     1952.84     99.67 o 
   7   6  12     1307.45     1179.73     60.87 o 
   8   6  12     5828.73     5846.98    164.04 o 
   9   6  12      278.00      319.57     55.12 o 
  10   6  12     5646.65     5476.96    185.66 o 
  11   6  12        4.28      -56.28     56.28 o 
  12   6  12     4112.34     4172.97    244.58 o 
  13   6  12       11.72        6.60     61.92 o 
  14   6  12     2806.73     2787.10    120.66 o 
  15   6  12        0.81       68.51     80.82 o 
  16   6  12     2770.94     2704.91    135.26 o 
  17   6  12       53.51      172.57     97.09 o 
  18   6  12     3358.90     3228.81    227.78 o 
   1   7  12      262.67      228.52     36.56 o 
   2   7  12       35.49        9.41     39.47 o 
   3   7  12       15.11      -17.77     42.90 o 
   4   7  12       17.62       85.15     43.51 o 
   5   7  12       20.01       89.43     44.84 o 
   6   7  12      103.79       91.89     46.71 o 
   7   7  12       15.76       41.08     49.62 o 
   8   7  12       12.83       -5.69     51.23 o 
   9   7  12      109.44       14.19     55.81 o 
  10   7  12      410.48      376.65     64.86 o 
  11   7  12      486.82      506.74     69.17 o 
  12   7  12      106.75       16.74     66.97 o 
  13   7  12       41.54      -25.17     70.29 o 
  14   7  12       45.92       41.42     80.10 o 
  15   7  12        1.93       37.13     89.81 o 
  16   7  12        4.08       71.09    102.68 o 
  17   7  12        5.53      385.87    257.25 o 
   0   8  12     1157.01     1276.68     76.30 o 
   1   8  12       44.57       31.75     43.11 o 
   2   8  12     5133.15     5334.89    132.51 o 
   3   8  12      584.29      569.92     51.85 o 
   4   8  12     6075.27     6069.88    153.02 o 
   5   8  12       30.82      -40.12     47.25 o 
   6   8  12     4332.66     4303.74    132.27 o 
   7   8  12      290.09      222.20     58.06 o 
   8   8  12     2958.52     3117.15    108.76 o 
   9   8  12        9.75       23.33     64.55 o 
  10   8  12     2137.89     1999.38     98.42 o 
  11   8  12       25.89      -12.80     73.52 o 
  12   8  12     3139.03     2895.25    157.15 o 
  13   8  12        9.66       -0.33     83.71 o 
  14   8  12     3911.65     4394.09    184.80 o 
  15   8  12        0.04      161.67    122.22 o 
   1   9  12       89.22      148.34     62.63 o 
   2   9  12       12.33       32.78     58.59 o 
   3   9  12       22.64       17.41     50.84 o 
   4   9  12       86.35      -28.44     56.25 o 
   5   9  12       26.09      116.91     60.87 o 
   6   9  12       15.12      -33.68     64.70 o 
   7   9  12      141.31      122.70     65.79 o 
   8   9  12      202.52      154.48     69.12 o 
   9   9  12      104.76      150.59     71.63 o 
  10   9  12       14.71       42.57     86.99 o 
  11   9  12      160.59      115.58     97.63 o 
  12   9  12        2.29      -20.50    100.63 o 
   0  10  12     3091.02     3115.27    191.61 o 
   1  10  12        0.06      -30.53     76.63 o 
   2  10  12     3073.09     2890.65    132.55 o 
   3  10  12        1.24      -64.01     81.92 o 
   4  10  12     2863.35     2967.80    207.01 o 
   5  10  12       16.52      175.16    101.34 o 
   6  10  12     2437.32     2507.07    119.36 o 
   7  10  12        0.57      -12.05     89.79 o 
   8  10  12     1451.62     1384.52    108.51 o 
   9  10  12       22.07      230.21    114.21 o 
   1  11  12        3.27      -14.86    106.05 o 
   2  11  12       11.49      -95.75    106.94 o 
   3  11  12        0.06      -72.72    199.36 o 
   1   1  13    24077.94    23873.91    504.15 o 
   2   1  13     1260.14     1356.06     39.17 o 
   3   1  13    15032.11    14368.85    288.58 o 
   4   1  13     1088.86     1113.48     35.68 o 
   5   1  13     9981.68     9565.56    206.04 o 
   6   1  13     1136.97     1278.42     49.41 o 
   7   1  13     5860.68     5506.68    127.86 o 
   8   1  13      452.46      532.80     61.20 o 
   9   1  13    14852.95    14521.97    359.83 o 
  10   1  13      538.95      521.60     41.24 o 
  11   1  13     6160.60     5815.25    167.06 o 
  12   1  13        4.39      -25.85     41.67 o 
  13   1  13     3466.49     3842.39    126.38 o 
  14   1  13        9.73      -17.81     49.27 o 
  15   1  13     3657.66     3614.48    118.32 o 
  16   1  13      127.01      153.07     57.83 o 
  17   1  13     3236.95     3259.23    115.26 o 
  18   1  13       41.26      -76.53     76.53 o 
  19   1  13     2888.97     2961.72    212.55 o 
  20   1  13       19.75       55.38     90.32 o 
  21   1  13      568.35      462.73    102.47 o 
   0   2  13      505.64      493.30     36.64 o 
   1   2  13      760.94      942.63     43.59 o 
   2   2  13      409.86      374.67     24.74 o 
   3   2  13     1064.00     1199.20     40.55 o 
   4   2  13       79.94       75.68     25.06 o 
   5   2  13       90.14      119.45     27.78 o 
   6   2  13       63.56      110.97     25.86 o 
   7   2  13      215.71      213.30     28.30 o 
   8   2  13       34.96        5.66     30.29 o 
   9   2  13      498.44      564.27     44.32 o 
  10   2  13     1421.31     1443.94     70.27 o 
  11   2  13      136.81      201.42     40.41 o 
  12   2  13        3.99       79.18     43.86 o 
  13   2  13       72.99        1.23     45.74 o 
  14   2  13       29.69      -39.47     49.57 o 
  15   2  13       12.59      -16.94     52.49 o 
  16   2  13      173.30      247.20     66.47 o 
  17   2  13      158.83      142.62     69.69 o 
  18   2  13       93.78      121.77     81.60 o 
  19   2  13       50.68      -47.53     86.64 o 
  20   2  13        0.39      -54.66     91.22 o 
  21   2  13      379.46      352.49    104.10 o 
   1   3  13     7017.94     6645.03    144.98 o 
   2   3  13       87.61      147.52     25.82 o 
   3   3  13     5480.62     5320.81    118.50 o 
   4   3  13      290.38      286.11     34.10 o 
   5   3  13     7138.65     6796.96    165.23 o 
   6   3  13       46.98        9.00     28.74 o 
   7   3  13     3692.14     3497.54     91.82 o 
   8   3  13        3.93       14.61     32.46 o 
   9   3  13     7016.99     6980.19    171.76 o 
  10   3  13      312.66      264.60     40.27 o 
  11   3  13     2938.77     2903.07     89.34 o 
  12   3  13      712.96      640.06     49.22 o 
  13   3  13     6876.91     7149.09    204.05 o 
  14   3  13        1.56       48.42     51.52 o 
  15   3  13     4286.33     4570.87    161.45 o 
  16   3  13       32.20       76.85     66.34 o 
  17   3  13     3796.31     3664.09    141.01 o 
  18   3  13      196.10      122.62     76.58 o 
  19   3  13     3815.59     3627.08    160.38 o 
  20   3  13       36.82      126.28     98.60 o 
   0   4  13      529.58      622.78     44.11 o 
   1   4  13      938.64     1098.46     62.85 o 
   2   4  13      133.62      121.57     39.76 o 
   3   4  13      908.20     1003.53     47.55 o 
   4   4  13      524.57      606.26     47.04 o 
   5   4  13      128.81      101.01     29.90 o 
   6   4  13       81.17       55.79     30.57 o 
   7   4  13        4.36      -16.27     33.99 o 
   8   4  13     1109.19     1093.50     56.80 o 
   9   4  13     2253.43     2378.25     94.31 o 
  10   4  13        6.64      -42.89     42.89 o 
  11   4  13     1408.19     1304.46     66.02 o 
  12   4  13      183.69      193.49     57.60 o 
  13   4  13        1.21        6.17     57.87 o 
  14   4  13      438.74      422.88     66.31 o 
  15   4  13       64.18      -16.96     65.94 o 
  16   4  13        5.82       51.09     68.48 o 
  17   4  13      130.23      156.75     82.70 o 
  18   4  13      278.32      280.92     98.29 o 
  19   4  13       11.35      -47.06    103.64 o 
   1   5  13    12648.25    12501.19    310.74 o 
   2   5  13      746.35      759.50     47.44 o 
   3   5  13    11712.10    11750.94    282.48 o 
   4   5  13      372.65      419.54     37.68 o 
   5   5  13    11059.83    10961.76    254.52 o 
   6   5  13      347.22      477.38     40.32 o 
   7   5  13     4765.32     4592.17    136.05 o 
   8   5  13      177.74      100.31     42.52 o 
   9   5  13     6842.61     6462.18    184.88 o 
  10   5  13       51.06        2.71     47.91 o 
  11   5  13     4172.64     4266.38    140.54 o 
  12   5  13        2.98      -13.71     57.19 o 
  13   5  13     2331.65     2302.71    102.81 o 
  14   5  13      676.28      615.18     72.12 o 
  15   5  13     2794.65     2821.97    120.99 o 
  16   5  13       59.99       61.93     75.27 o 
  17   5  13     2620.92     2684.78    135.14 o 
  18   5  13       78.64       65.22     99.55 o 
  19   5  13     1906.85     1763.28    203.05 o 
   0   6  13       84.10      111.30     56.04 o 
   1   6  13      281.33      229.22     37.40 o 
   2   6  13       80.05       96.03     38.41 o 
   3   6  13      117.72      220.53     39.70 o 
   4   6  13      311.62      333.07     43.89 o 
   5   6  13      110.69       61.80     39.64 o 
   6   6  13       27.43       70.99     46.62 o 
   7   6  13      262.42      330.01     50.45 o 
   8   6  13       41.35      -19.96     49.72 o 
   9   6  13      102.92       71.48     51.75 o 
  10   6  13       32.16       10.10     57.45 o 
  11   6  13      257.72      267.77     61.21 o 
  12   6  13        6.17      -19.99     61.22 o 
  13   6  13       64.99       65.37     69.02 o 
  14   6  13       66.65       11.56     73.60 o 
  15   6  13        0.44      -83.53     83.53 o 
  16   6  13       63.83      118.27     91.18 o 
  17   6  13      131.31      237.60    104.24 o 
   1   7  13     1048.30     1086.27     51.69 o 
   2   7  13       24.17      -41.97     41.97 o 
   3   7  13     2279.63     2381.73     79.67 o 
   4   7  13      712.43      575.82     51.44 o 
   5   7  13     4006.98     3935.75    119.37 o 
   6   7  13       55.02       76.42     49.64 o 
   7   7  13     3897.44     3967.01    122.54 o 
   8   7  13        0.01      -53.25     53.25 o 
   9   7  13     4583.81     4577.97    181.03 o 
  10   7  13       48.60      127.56     65.27 o 
  11   7  13     4216.72     4069.20    143.02 o 
  12   7  13       21.91        9.75     70.02 o 
  13   7  13     1319.53     1324.00     88.90 o 
  14   7  13       76.08      230.18     90.02 o 
  15   7  13     3093.80     3291.22    165.24 o 
  16   7  13       65.26       93.02    126.86 o 
   0   8  13      928.54      960.55     77.66 o 
   1   8  13        7.28      -38.78     47.39 o 
   2   8  13      110.80      112.42     49.18 o 
   3   8  13       30.20       28.49     49.36 o 
   4   8  13       86.15       93.47     50.61 o 
   5   8  13      232.66      239.35     54.29 o 
   6   8  13      193.00      175.73     59.04 o 
   7   8  13       59.22       52.57     58.69 o 
   8   8  13        2.20       52.87     60.79 o 
   9   8  13      365.41      442.26     75.10 o 
  10   8  13      412.89      462.01     76.79 o 
  11   8  13       27.35       12.74     75.50 o 
  12   8  13      172.95      229.93     85.66 o 
  13   8  13       51.86       49.46     92.59 o 
  14   8  13       37.26      -16.49    104.02 o 
   1   9  13     2135.39     2068.62     93.23 o 
   2   9  13       64.17      160.58     69.47 o 
   3   9  13     3964.21     4181.72    122.21 o 
   4   9  13       41.79       53.48     55.88 o 
   5   9  13     4057.79     4341.76    133.14 o 
   6   9  13      521.73      487.87     66.57 o 
   7   9  13     3044.60     3249.77    116.88 o 
   8   9  13        9.31      -28.62     73.73 o 
   9   9  13     2001.40     2064.40    111.47 o 
  10   9  13       68.34       71.55     88.75 o 
  11   9  13     2473.50     2422.91    138.16 o 
  12   9  13       87.24      406.80    144.12 o 
   0  10  13      384.50      218.65    123.32 o 
   1  10  13       79.22       21.18     84.75 o 
   2  10  13       28.33       25.51     91.13 o 
   3  10  13       16.68       43.98    100.24 o 
   4  10  13       48.34       13.51    109.53 o 
   5  10  13       15.65      -60.51    123.52 o 
   6  10  13       27.43      -53.95     94.39 o 
   7  10  13        9.96       25.25     94.25 o 
   8  10  13       40.52       13.24    100.94 o 
   0   0  14    11003.52     9897.68    428.34 o 
   1   0  14      277.96      232.23     40.63 o 
   2   0  14      981.35      962.57     74.43 o 
   3   0  14       26.24       53.81     30.39 o 
   4   0  14    13435.58    12692.67    361.01 o 
   5   0  14       36.56        9.67     30.03 o 
   6   0  14     8414.18     8176.41    251.51 o 
   7   0  14       48.43       57.40     40.45 o 
   8   0  14    22688.19    22394.57    781.71 o 
   9   0  14      284.14      343.16     59.75 o 
  10   0  14     9948.77    10273.01    365.86 o 
  11   0  14     3603.47     3498.58    156.45 o 
  12   0  14     3023.04     3103.30    143.56 o 
  13   0  14      163.45      148.49     65.67 o 
  14   0  14     3925.12     4209.94    208.46 o 
  15   0  14      412.99      385.91     91.61 o 
  16   0  14     4739.19     4821.03    300.90 o 
  17   0  14      182.88      139.71    123.40 o 
  18   0  14     7760.87     7809.96    326.79 o 
  19   0  14       57.76       67.17    104.59 o 
  20   0  14     1570.10     1499.41    200.57 o 
   1   1  14      198.05      317.54     25.16 o 
   2   1  14        3.55       -8.60     22.98 o 
   3   1  14      482.63      557.97     26.10 o 
   4   1  14       22.69       17.92     22.84 o 
   5   1  14      556.87      590.04     31.59 o 
   6   1  14       43.07       26.97     25.43 o 
   7   1  14      117.28      138.13     29.87 o 
   8   1  14      927.08      956.23     46.63 o 
   9   1  14      485.56      496.53     50.80 o 
  10   1  14      193.28      225.95     39.15 o 
  11   1  14       96.48       14.51     41.54 o 
  12   1  14      117.29      124.57     47.79 o 
  13   1  14      413.54      318.39     51.93 o 
  14   1  14      829.19      791.67     62.13 o 
  15   1  14       34.68       -2.39     56.75 o 
  16   1  14       51.61       -7.60     60.53 o 
  17   1  14      125.65      203.45     70.43 o 
  18   1  14      177.11      210.68     82.31 o 
  19   1  14       81.93       69.65     86.91 o 
  20   1  14        1.87      -91.42     93.28 o 
   0   2  14    11040.06    10981.95    331.50 o 
   1   2  14      102.40      114.75     23.80 o 
   2   2  14     5644.48     5369.66    119.58 o 
   3   2  14        1.19      -10.70     22.73 o 
   4   2  14     6763.37     6199.32    137.68 o 
   5   2  14      135.05      168.03     26.82 o 
   6   2  14     3526.26     3362.84     82.93 o 
   7   2  14       52.63       30.28     28.04 o 
   8   2  14     6721.93     6270.47    154.70 o 
   9   2  14      853.31      861.72     50.23 o 
  10   2  14    11483.04    11105.41    289.92 o 
  11   2  14      425.66      416.11     50.28 o 
  12   2  14     4724.83     4556.82    129.90 o 
  13   2  14       10.64      -10.76     44.69 o 
  14   2  14     3226.46     3204.50    114.49 o 
  15   2  14      442.90      437.24     73.96 o 
  16   2  14     1212.89     1251.46     83.42 o 
  17   2  14       42.14      -51.62     70.75 o 
  18   2  14     3190.56     3080.48    141.52 o 
  19   2  14        5.33       50.10     89.12 o 
  20   2  14     2188.05     1964.32    122.74 o 
   1   3  14        7.97       -2.81     25.07 o 
   2   3  14       74.92       75.82     28.25 o 
   3   3  14      380.25      459.47     32.21 o 
   4   3  14       33.80      -21.57     27.41 o 
   5   3  14      650.96      696.17     33.09 o 
   6   3  14     1401.66     1516.40     74.93 o 
   7   3  14      322.11      304.33     34.47 o 
   8   3  14        0.23       15.08     34.08 o 
   9   3  14       18.21        2.93     35.32 o 
  10   3  14      211.55      210.63     41.15 o 
  11   3  14      293.33      258.14     44.65 o 
  12   3  14       10.52      -43.70     43.70 o 
  13   3  14      249.78      220.79     54.40 o 
  14   3  14       19.04       64.78     53.89 o 
  15   3  14        2.75       45.84     65.15 o 
  16   3  14      170.02       54.98     70.04 o 
  17   3  14      246.47       89.27     75.02 o 
  18   3  14        5.40      112.83     79.63 o 
  19   3  14        7.22       40.35     92.08 o 
  20   3  14      146.65      234.19    106.89 o 
   0   4  14     7953.83     7859.41    241.30 o 
   1   4  14     1220.82     1256.48     56.86 o 
   2   4  14    12473.44    12208.56    301.71 o 
   3   4  14        0.00       10.45     31.75 o 
   4   4  14     9240.42     8991.50    218.28 o 
   5   4  14       40.92       48.58     35.48 o 
   6   4  14    13532.78    13450.43    345.67 o 
   7   4  14      339.96      329.37     39.99 o 
   8   4  14     7325.14     7016.20    187.28 o 
   9   4  14        1.37      -26.21     38.91 o 
  10   4  14     2570.53     2828.04     95.32 o 
  11   4  14      151.39      181.13     54.91 o 
  12   4  14     1736.86     1799.67     92.02 o 
  13   4  14       63.57       62.20     60.91 o 
  14   4  14     5781.84     5704.40    216.86 o 
  15   4  14       14.77      -14.59     69.03 o 
  16   4  14     3823.25     3830.41    156.59 o 
  17   4  14      189.34      150.95     83.56 o 
  18   4  14     3056.27     2935.29    141.13 o 
  19   4  14        6.27     -104.95    104.95 o 
   1   5  14     2092.98     1993.71     69.24 o 
   2   5  14     5708.73     5783.41    151.73 o 
   3   5  14       62.94      139.49     38.18 o 
   4   5  14     1505.16     1451.22     60.66 o 
   5   5  14      797.86      835.65     44.94 o 
   6   5  14     1103.14      972.55     50.83 o 
   7   5  14      418.25      423.38     63.75 o 
   8   5  14      143.25      127.59     60.21 o 
   9   5  14       96.47      137.40     49.09 o 
  10   5  14       46.23       20.03     53.72 o 
  11   5  14       54.13       -0.77     59.31 o 
  12   5  14       58.95       -1.70     62.18 o 
  13   5  14        9.14        3.07     99.92 o 
  14   5  14      113.68       81.24     68.09 o 
  15   5  14       33.11      118.90     73.78 o 
  16   5  14       19.84       73.23     78.31 o 
  17   5  14      176.52      171.36    104.17 o 
  18   5  14      115.87       29.42    102.56 o 
   0   6  14     4380.89     4600.81    164.81 o 
   1   6  14       25.60        4.21     39.05 o 
   2   6  14     2649.53     2707.01    104.76 o 
   3   6  14       65.34       57.95     39.57 o 
   4   6  14     5058.46     5268.07    142.57 o 
   5   6  14      598.87      568.11     69.94 o 
   6   6  14      817.54      888.94     58.20 o 
   7   6  14      507.74      380.71     56.06 o 
   8   6  14     1643.14     1751.57     80.60 o 
   9   6  14       86.07       39.00     54.13 o 
  10   6  14     6428.32     6339.98    196.94 o 
  11   6  14      112.71       99.75     62.08 o 
  12   6  14     5005.71     5081.57    180.34 o 
  13   6  14       21.08      -43.94     72.90 o 
  14   6  14     3130.55     3165.65    133.73 o 
  15   6  14       25.64      -81.84     81.84 o 
  16   6  14     2199.31     2088.00    133.73 o 
  17   6  14      350.54      449.72    111.27 o 
   1   7  14      248.16      224.36     43.49 o 
   2   7  14       47.67      -14.28     44.13 o 
   3   7  14       77.62       67.97     46.80 o 
   4   7  14        0.15       35.49     51.80 o 
   5   7  14       36.79       12.52     53.15 o 
   6   7  14     1144.71     1005.28     61.83 o 
   7   7  14       16.56       61.51     56.81 o 
   8   7  14       41.06       58.19     58.09 o 
   9   7  14        5.13       28.72     59.80 o 
  10   7  14       36.76       23.26     66.02 o 
  11   7  14        2.23       28.40     69.12 o 
  12   7  14        2.92      -45.34     70.99 o 
  13   7  14      205.86      306.38     82.72 o 
  14   7  14        2.01      -42.74     98.60 o 
  15   7  14        0.98       17.65    103.49 o 
   0   8  14     5437.77     5406.08    198.17 o 
   1   8  14      101.09      -14.40     60.68 o 
   2   8  14     4540.13     4276.62    125.94 o 
   3   8  14        2.56       53.11     54.56 o 
   4   8  14     4723.30     4574.05    132.73 o 
   5   8  14       30.85       64.06     55.26 o 
   6   8  14     4157.43     4229.00    167.03 o 
   7   8  14      562.77      472.88     69.57 o 
   8   8  14     3922.89     4198.61    146.28 o 
   9   8  14      132.14      219.60     74.60 o 
  10   8  14     1964.53     2180.84    131.15 o 
  11   8  14      123.57      104.22     76.86 o 
  12   8  14     3072.28     2918.54    203.63 o 
  13   8  14       71.93       62.35    105.02 o 
   1   9  14        3.52      -69.13     69.13 o 
   2   9  14       22.56      -45.60     70.87 o 
   3   9  14        0.16        5.31     64.45 o 
   4   9  14       12.73       12.58     60.87 o 
   5   9  14       15.10      -17.28     60.98 o 
   6   9  14       68.70       99.44     64.63 o 
   7   9  14       34.88       92.12     71.17 o 
   8   9  14       52.81      -76.24     76.24 o 
   9   9  14       23.02       16.72     90.07 o 
  10   9  14      124.20       75.50     92.56 o 
  11   9  14        0.00       41.82    102.58 o 
   0  10  14     2865.59     2919.62    223.45 o 
   1  10  14       34.13        9.38    108.76 o 
   2  10  14     4432.57     4674.89    393.94 o 
   3  10  14        0.70       99.92    121.63 o 
   4  10  14     2299.01     2330.17    177.19 o 
   5  10  14        7.09      129.84    128.23 o 
   6  10  14     1790.53     2009.87    131.25 o 
   7  10  14       53.58       -1.80    112.84 o 
   1   1  15    11172.53    11221.54    240.60 o 
   2   1  15      254.93      283.50     29.28 o 
   3   1  15     5716.81     5321.04    114.36 o 
   4   1  15        0.37      -24.04     24.04 o 
   5   1  15     9192.82     8724.43    190.01 o 
   6   1  15       35.19       85.66     28.68 o 
   7   1  15     4052.59     4029.01    100.55 o 
   8   1  15      267.94      257.35     33.03 o 
   9   1  15     8297.60     7981.60    204.36 o 
  10   1  15       37.04      -25.25     37.77 o 
  11   1  15     6360.72     6366.42    175.18 o 
  12   1  15       27.60       24.99     48.99 o 
  13   1  15     3498.88     3459.66    118.67 o 
  14   1  15      283.98      271.16     57.43 o 
  15   1  15     4095.00     4276.50    161.76 o 
  16   1  15        2.03      -27.81     64.32 o 
  17   1  15     2449.55     2710.10    106.78 o 
  18   1  15        1.40      -83.27     83.27 o 
  19   1  15     3006.91     2948.98    160.57 o 
  20   1  15        0.03      -94.52     94.52 o 
   0   2  15        1.34       18.57     40.90 o 
   1   2  15      826.72      906.60     34.15 o 
   2   2  15      213.82      285.91     26.99 o 
   3   2  15      234.33      192.83     31.00 o 
   4   2  15      112.49      118.75     34.94 o 
   5   2  15       21.30       41.19     26.31 o 
   6   2  15       94.14      109.53     28.85 o 
   7   2  15      107.46      115.26     46.53 o 
   8   2  15      421.09      429.18     38.43 o 
   9   2  15      444.27      381.71     40.77 o 
  10   2  15      548.43      525.58     45.28 o 
  11   2  15        7.99      -26.91     42.33 o 
  12   2  15       29.16        0.28     44.46 o 
  13   2  15        3.94       46.98     50.18 o 
  14   2  15        0.05       51.46     52.77 o 
  15   2  15       14.64      -37.77     57.18 o 
  16   2  15      329.64      260.53     73.38 o 
  17   2  15       21.71       45.08     74.69 o 
  18   2  15        0.61      -17.78     84.47 o 
  19   2  15       14.01      -16.97     92.41 o 
  20   2  15       15.38       33.05    101.14 o 
   1   3  15     8019.81     7585.50    160.70 o 
   2   3  15      498.31      570.23     36.22 o 
   3   3  15      213.78      227.31     30.78 o 
   4   3  15     1189.77     1203.02     43.55 o 
   5   3  15     5030.31     4640.46    117.90 o 
   6   3  15     1609.48     1654.59     55.80 o 
   7   3  15     2033.41     2168.36     66.37 o 
   8   3  15       89.96      126.67     38.00 o 
   9   3  15     9459.24     8865.02    225.32 o 
  10   3  15      319.97      307.66     44.18 o 
  11   3  15     4154.03     4189.60    122.44 o 
  12   3  15      642.75      578.34     51.94 o 
  13   3  15     7506.53     7625.96    229.65 o 
  14   3  15       24.14      -12.92     58.06 o 
  15   3  15     5685.02     6062.87    204.83 o 
  16   3  15      208.32      218.93     73.93 o 
  17   3  15     4532.63     4675.69    173.39 o 
  18   3  15      122.66       -0.61     87.69 o 
  19   3  15     3900.44     3504.45    198.55 o 
   0   4  15        9.42       34.92     46.65 o 
   1   4  15     2055.66     2124.35     62.29 o 
   2   4  15      503.03      549.47     36.09 o 
   3   4  15      177.28      161.53     35.39 o 
   4   4  15      912.00      966.90     53.94 o 
   5   4  15      194.03      267.34     37.22 o 
   6   4  15      190.83      209.84     35.87 o 
   7   4  15      147.42      116.68     39.06 o 
   8   4  15      138.36      106.29     40.23 o 
   9   4  15       80.04       67.32     43.77 o 
  10   4  15       75.17       56.53     50.76 o 
  11   4  15     1095.86     1090.92     91.79 o 
  12   4  15      305.15      134.51     62.82 o 
  13   4  15      249.00      101.71     69.65 o 
  14   4  15       32.84       -9.34     66.26 o 
  15   4  15      236.61      207.74     70.68 o 
  16   4  15        7.37      -36.34     80.52 o 
  17   4  15      272.58      159.66     86.08 o 
  18   4  15      146.19       88.26     92.66 o 
   1   5  15     6965.77     6920.29    170.56 o 
   2   5  15       13.27       -4.74     39.72 o 
   3   5  15     8908.69     9031.66    230.50 o 
   4   5  15       41.57      -31.90     38.74 o 
   5   5  15     9579.09     9092.49    222.17 o 
   6   5  15      108.03      153.94     42.03 o 
   7   5  15     5591.44     5251.12    153.75 o 
   8   5  15      595.70      470.08     52.82 o 
   9   5  15     4523.05     4621.22    149.36 o 
  10   5  15        1.32      -35.91     61.43 o 
  11   5  15     2204.62     2325.09    185.08 o 
  12   5  15        6.57      -63.75     63.75 o 
  13   5  15     2036.39     2373.81    161.55 o 
  14   5  15      437.04      373.06     74.12 o 
  15   5  15     1349.16     1534.42     97.07 o 
  16   5  15       66.86      119.77     79.69 o 
  17   5  15     1531.22     1498.48    122.91 o 
  18   5  15       44.31      141.38    273.46 o 
   0   6  15      983.36     1104.75    104.45 o 
   1   6  15      961.97      916.54     48.48 o 
   2   6  15        0.33      -48.14     48.14 o 
   3   6  15      151.98      234.53     45.04 o 
   4   6  15      357.41      238.73     47.58 o 
   5   6  15       10.37      -12.47     44.62 o 
   6   6  15      244.87      253.04     52.69 o 
   7   6  15      326.60      234.49     99.61 o 
   8   6  15       53.66       22.56     55.85 o 
   9   6  15      262.39      245.14     61.23 o 
  10   6  15        7.06      -61.64     61.64 o 
  11   6  15       89.85       64.52     68.81 o 
  12   6  15       49.82      -70.36     70.36 o 
  13   6  15      208.62      151.50     75.48 o 
  14   6  15        9.72       40.35     79.35 o 
  15   6  15       16.39      -88.31     88.31 o 
  16   6  15        4.85       75.89    101.32 o 
   1   7  15     2038.18     1992.99     68.62 o 
   2   7  15      571.12      501.22     52.57 o 
   3   7  15     6063.95     6129.41    172.21 o 
   4   7  15       24.82      -16.12     54.32 o 
   5   7  15     3054.07     3010.62    106.90 o 
   6   7  15       59.24       -4.61     61.11 o 
   7   7  15     4984.71     5117.11    158.62 o 
   8   7  15        0.05      -58.97     58.97 o 
   9   7  15     2331.41     2553.68    121.16 o 
  10   7  15        1.84      -29.10     68.76 o 
  11   7  15     3591.70     3462.89    162.15 o 
  12   7  15        2.50      -30.39     79.24 o 
  13   7  15     3434.13     3497.44    156.36 o 
  14   7  15       24.00       -4.49     93.15 o 
  15   7  15     2568.11     2460.71    147.87 o 
   0   8  15      490.36      325.73     81.20 o 
   1   8  15      290.44      239.90     62.44 o 
   2   8  15      190.61      173.22     59.14 o 
   3   8  15       20.67      -38.84     60.65 o 
   4   8  15        3.27       38.42     56.29 o 
   5   8  15      123.60       77.37     58.19 o 
   6   8  15        0.00       50.57     66.14 o 
   7   8  15       78.40       67.99     68.61 o 
   8   8  15       65.17       35.64     69.59 o 
   9   8  15        0.81      -44.21     75.30 o 
  10   8  15       33.08       17.23     79.38 o 
  11   8  15       34.92       31.56     86.31 o 
  12   8  15      111.80      100.20     95.37 o 
  13   8  15       14.54      141.92    107.85 o 
   1   9  15     2289.85     2108.33    109.87 o 
   2   9  15      528.85      635.72     85.96 o 
   3   9  15     2060.61     2076.47     93.18 o 
   4   9  15       18.75      -43.95     65.38 o 
   5   9  15     3488.20     3417.17    112.32 o 
   6   9  15      193.07      197.59     68.80 o 
   7   9  15     3280.63     3263.61    122.05 o 
   8   9  15        3.77      -28.56     74.70 o 
   9   9  15     2390.27     2476.79    129.66 o 
  10   9  15       21.15      -50.09     96.01 o 
   0  10  15      289.95      111.80    188.57 o 
   1  10  15       85.92      182.24    132.85 o 
   2  10  15        4.15      -55.05    128.39 o 
   3  10  15       14.32     -127.01    127.01 o 
   4  10  15       43.47      195.69    133.77 o 
   5  10  15        3.30      -64.64    152.50 o 
   6  10  15       21.19       91.94    295.66 o 
   0   0  16     1829.38     1807.87    102.90 o 
   1   0  16        6.00      -24.15     36.98 o 
   2   0  16     2976.31     2821.18    109.63 o 
   3   0  16      159.32      185.60     44.77 o 
   4   0  16    14185.29    13734.81    415.29 o 
   5   0  16      147.22      248.94     42.04 o 
   6   0  16     8048.43     7999.50    249.62 o 
   7   0  16     2401.28     2478.33     92.43 o 
   8   0  16     3017.85     3361.20    124.79 o 
   9   0  16       35.78       26.95     52.29 o 
  10   0  16     1196.51     1312.12    131.17 o 
  11   0  16      110.99      125.73     65.84 o 
  12   0  16      683.68      946.55    144.20 o 
  13   0  16       41.77      -19.79     81.10 o 
  14   0  16     3689.83     3857.88    178.89 o 
  15   0  16      181.87      172.04    105.09 o 
  16   0  16     2641.31     2486.27    157.59 o 
  17   0  16        1.60       17.34     96.76 o 
  18   0  16     6868.05     7581.13    320.44 o 
  19   0  16      812.55      832.09    123.15 o 
   1   1  16      915.26     1071.52     55.76 o 
   2   1  16      216.63      223.53     28.07 o 
   3   1  16      180.58      278.37     32.77 o 
   4   1  16      162.57      142.25     26.79 o 
   5   1  16        6.12       41.71     28.89 o 
   6   1  16       39.84       49.00     29.82 o 
   7   1  16        2.71      -32.12     32.12 o 
   8   1  16     1943.15     1942.75     62.67 o 
   9   1  16       19.45       37.29     37.20 o 
  10   1  16      603.61      577.90     44.97 o 
  11   1  16      259.70      240.24     45.38 o 
  12   1  16        9.19      -16.82     48.50 o 
  13   1  16      404.04      436.44     59.38 o 
  14   1  16      183.86      133.11     59.23 o 
  15   1  16      265.30      148.96     70.48 o 
  16   1  16        1.28       21.26     66.93 o 
  17   1  16       23.98      -66.69     69.32 o 
  18   1  16        9.08      -84.76     84.76 o 
  19   1  16      404.04      754.79    126.79 o 
   0   2  16    20714.38    20023.39    601.67 o 
   1   2  16      142.98      192.15     33.63 o 
   2   2  16     8905.41     8362.56    176.75 o 
   3   2  16       58.52       65.18     27.64 o 
   4   2  16     4634.18     4483.86    106.27 o 
   5   2  16        5.12       17.52     27.34 o 
   6   2  16     4937.63     4758.03    117.51 o 
   7   2  16      275.29      253.23     36.26 o 
   8   2  16     8915.61     8826.00    215.99 o 
   9   2  16      119.47       44.16     39.13 o 
  10   2  16     8831.39     8415.26    224.60 o 
  11   2  16      271.43      305.02     46.08 o 
  12   2  16     4669.84     4697.75    135.47 o 
  13   2  16      388.18      318.76     54.90 o 
  14   2  16     4596.88     4710.55    146.31 o 
  15   2  16      235.17      165.66     64.44 o 
  16   2  16     2099.50     2065.57     97.47 o 
  17   2  16      149.90      172.30     73.55 o 
  18   2  16     3872.34     3897.79    227.00 o 
  19   2  16       23.10      -36.96     96.05 o 
   1   3  16       59.06       64.69     28.25 o 
   2   3  16       28.27       11.57     28.35 o 
   3   3  16      814.54      873.62     35.91 o 
   4   3  16       15.30       24.86     30.20 o 
   5   3  16      118.40       55.05     33.82 o 
   6   3  16       71.50       46.07     35.20 o 
   7   3  16      147.95      225.23     47.99 o 
   8   3  16       49.29      118.61     44.58 o 
   9   3  16        2.06      -21.13     40.18 o 
  10   3  16      257.31      321.09     47.37 o 
  11   3  16       15.90       32.19     46.50 o 
  12   3  16        5.02      -48.32     48.32 o 
  13   3  16       94.32      183.63     58.17 o 
  14   3  16       88.66       54.47     65.37 o 
  15   3  16       27.98      102.36     70.56 o 
  16   3  16       11.08        0.02     80.96 o 
  17   3  16      146.12      141.47     85.88 o 
  18   3  16        0.33      -81.33     91.28 o 
  19   3  16        0.42      -14.26    108.33 o 
   0   4  16     7050.63     7278.10    262.58 o 
   1   4  16      656.24      668.42     64.77 o 
   2   4  16     4877.18     4998.54    123.21 o 
   3   4  16       83.20       40.51     34.89 o 
   4   4  16     3143.69     2989.81     87.59 o 
   5   4  16     1055.05      991.97     47.68 o 
   6   4  16     5585.65     5421.27    149.42 o 
   7   4  16        1.70       17.07     39.38 o 
   8   4  16     8664.32     8378.21    233.16 o 
   9   4  16     1046.62     1068.77     85.54 o 
  10   4  16     2198.65     2372.64     93.48 o 
  11   4  16      174.30      139.50     58.89 o 
  12   4  16     2333.87     2251.77    106.30 o 
  13   4  16        3.29      -64.34     67.91 o 
  14   4  16     1933.26     1938.17     99.73 o 
  15   4  16        4.36       25.64     78.58 o 
  16   4  16     1846.81     1710.65    110.54 o 
  17   4  16      264.84      238.58     91.94 o 
  18   4  16     2555.48     2971.13    151.52 o 
   1   5  16      180.92      185.02     43.04 o 
   2   5  16      309.07      339.22     42.14 o 
   3   5  16       48.76      115.70     41.71 o 
   4   5  16      259.73      246.13     45.79 o 
   5   5  16        4.37      -15.80     44.76 o 
   6   5  16     1665.31     1546.13     73.77 o 
   7   5  16       38.21       -7.01     49.35 o 
   8   5  16      349.72      513.74     63.28 o 
   9   5  16      327.57      335.41     62.25 o 
  10   5  16        0.08      -65.03     65.03 o 
  11   5  16        9.62        3.23     69.17 o 
  12   5  16        1.21       25.52     72.25 o 
  13   5  16       11.14      114.05     74.69 o 
  14   5  16      457.54      296.94     80.90 o 
  15   5  16      111.68      118.73     86.06 o 
  16   5  16      115.52       51.51     89.99 o 
  17   5  16      159.92      168.54     98.21 o 
   0   6  16     6603.54     6989.88    239.21 o 
   1   6  16       77.04        6.65     41.42 o 
   2   6  16     2296.16     2402.26     79.82 o 
   3   6  16        0.77      -45.48     45.48 o 
   4   6  16     6077.48     5891.15    166.09 o 
   5   6  16        0.01      -27.24     48.27 o 
   6   6  16     2592.75     2657.51    102.96 o 
   7   6  16       21.15      -38.44     57.58 o 
   8   6  16      966.73     1213.66     75.30 o 
   9   6  16      116.03      109.86     61.36 o 
  10   6  16     5292.48     4980.15    206.45 o 
  11   6  16      302.12      299.49     76.42 o 
  12   6  16     4947.11     4930.87    179.87 o 
  13   6  16       52.73       21.16     78.67 o 
  14   6  16     4677.32     4592.56    186.77 o 
  15   6  16        3.16       67.13     92.48 o 
  16   6  16     2221.93     2447.60    148.98 o 
   1   7  16        9.94      -12.47     45.60 o 
   2   7  16      312.35      277.85     52.41 o 
   3   7  16     1360.49     1279.71     73.95 o 
   4   7  16      743.79      710.88     64.71 o 
   5   7  16      262.17      187.74     66.62 o 
   6   7  16      113.65       78.04     61.76 o 
   7   7  16       13.04       75.06     65.32 o 
   8   7  16      306.11      240.52     65.13 o 
   9   7  16       42.73       32.54     65.52 o 
  10   7  16        0.09      -42.21     76.36 o 
  11   7  16       97.25       98.59     81.19 o 
  12   7  16       48.46      129.83     84.76 o 
  13   7  16        0.85      -37.81     93.03 o 
  14   7  16       99.32      -96.21     96.21 o 
   0   8  16     2690.93     2554.31    129.88 o 
   1   8  16      272.29      298.88     65.29 o 
   2   8  16     3337.31     3426.49    120.87 o 
   3   8  16      101.23      109.15     64.88 o 
   4   8  16     4298.98     4310.56    135.30 o 
   5   8  16       47.47       82.89     62.40 o 
   6   8  16     4446.48     4360.70    145.66 o 
   7   8  16       11.89      -28.54     69.37 o 
   8   8  16     1723.65     1613.92     91.20 o 
   9   8  16        9.41      -46.21     74.82 o 
  10   8  16     1072.88     1065.70    102.75 o 
  11   8  16        9.78       32.96     95.33 o 
  12   8  16     2212.74     2446.16    179.99 o 
   1   9  16        1.34       74.92     82.05 o 
   2   9  16      150.70      172.62     83.68 o 
   3   9  16       33.86       13.36     70.56 o 
   4   9  16       35.07       15.07     72.70 o 
   5   9  16        1.69       91.91     76.71 o 
   6   9  16      127.19      135.30     76.20 o 
   7   9  16        1.32       18.09     77.32 o 
   8   9  16      165.05      182.13     82.85 o 
   9   9  16       30.64      -18.92     96.60 o 
   0  10  16     3147.16     3281.25    300.79 o 
   1  10  16        1.41      144.28    135.61 o 
   2  10  16     2995.97     3318.05    215.11 o 
   3  10  16        4.97       -4.16    132.40 o 
   1   1  17    12693.98    12762.34    293.71 o 
   2   1  17      512.93      507.91     33.60 o 
   3   1  17     9189.17     9257.46    207.22 o 
   4   1  17      810.00      826.36     60.90 o 
   5   1  17     6120.65     6026.21    135.72 o 
   6   1  17       19.84       35.51     31.11 o 
   7   1  17     4664.02     4482.80    105.19 o 
   8   1  17     2006.48     1939.11     64.49 o 
   9   1  17     3133.42     3144.82     95.07 o 
  10   1  17       47.04      -19.92     40.35 o 
  11   1  17     3100.72     3032.78     96.67 o 
  12   1  17       23.40       -1.00     50.72 o 
  13   1  17     4739.06     4562.76    140.41 o 
  14   1  17      142.30      158.81     59.00 o 
  15   1  17     1806.80     1914.28    131.46 o 
  16   1  17        8.64       70.35     69.80 o 
  17   1  17     2679.17     2834.10    119.65 o 
  18   1  17        7.13       22.83     89.39 o 
  19   1  17     2064.06     1926.59    125.09 o 
   0   2  17     5130.27     5220.31    166.30 o 
   1   2  17       21.17      -27.81     27.81 o 
   2   2  17       21.95       26.16     27.99 o 
   3   2  17        0.76        3.51     35.89 o 
   4   2  17      425.03      367.62     31.60 o 
   5   2  17      158.94      134.45     30.80 o 
   6   2  17       58.03       81.50     34.78 o 
   7   2  17        4.05      -36.07     36.07 o 
   8   2  17        0.61       29.05     37.07 o 
   9   2  17      145.29      193.64     42.40 o 
  10   2  17        2.01      -16.49     44.06 o 
  11   2  17       63.53       63.32     46.77 o 
  12   2  17      711.66      581.55     57.83 o 
  13   2  17      113.47       31.32     55.84 o 
  14   2  17      163.25      171.08     59.21 o 
  15   2  17      221.69      248.60     69.76 o 
  16   2  17        9.98       61.40     69.89 o 
  17   2  17       38.64        8.32     74.41 o 
  18   2  17        3.00      110.53     93.02 o 
  19   2  17       74.45      213.32    304.16 o 
   1   3  17     8662.09     8411.84    184.61 o 
   2   3  17     1128.65     1138.53     41.42 o 
   3   3  17     1922.48     1908.92     60.56 o 
   4   3  17       27.22      -31.40     31.40 o 
   5   3  17     3437.74     3632.08    101.69 o 
   6   3  17       89.60       77.44     45.49 o 
   7   3  17     8166.64     7868.03    201.08 o 
   8   3  17       65.30       57.85     42.15 o 
   9   3  17     8368.64     8024.35    206.38 o 
  10   3  17        0.24      -45.86     45.86 o 
  11   3  17     4217.27     4314.44    127.52 o 
  12   3  17       65.99       45.75     50.84 o 
  13   3  17     4700.61     5082.46    187.33 o 
  14   3  17        0.30      -71.30     71.30 o 
  15   3  17     3699.91     3679.58    189.23 o 
  16   3  17        7.13       43.57     84.47 o 
  17   3  17     3038.68     3309.41    151.86 o 
  18   3  17        4.61      -59.20    103.85 o 
   0   4  17       36.95       11.66     54.88 o 
   1   4  17       27.92      -38.94     38.94 o 
   2   4  17      345.92      324.91     43.54 o 
   3   4  17       10.38       55.46     38.53 o 
   4   4  17      547.99      530.85     60.24 o 
   5   4  17       26.21      -39.44     39.44 o 
   6   4  17      513.55      423.15     47.72 o 
   7   4  17       29.91        3.67     43.58 o 
   8   4  17       45.66       83.45     47.99 o 
   9   4  17      141.91      110.48     48.66 o 
  10   4  17      153.49      190.22     75.67 o 
  11   4  17      298.23      287.56     61.25 o 
  12   4  17        0.22        9.47     69.15 o 
  13   4  17       31.78      -60.96     71.34 o 
  14   4  17      191.11      262.09     78.55 o 
  15   4  17        0.60       -9.46     82.36 o 
  16   4  17      343.83      256.98     90.65 o 
  17   4  17       89.21      -57.35     93.94 o 
   1   5  17     5523.66     5678.49    145.09 o 
   2   5  17       33.75      -19.76     40.96 o 
   3   5  17     4366.31     4337.70    133.80 o 
   4   5  17        0.80       78.06     46.57 o 
   5   5  17     4758.98     4843.80    132.78 o 
   6   5  17      168.29      173.80     46.07 o 
   7   5  17     3624.94     3529.87    114.95 o 
   8   5  17      491.32      499.78     61.30 o 
   9   5  17     2362.59     2568.75    102.28 o 
  10   5  17        3.49      -64.06     64.06 o 
  11   5  17     2059.28     2090.03    110.41 o 
  12   5  17       38.52       21.69     80.27 o 
  13   5  17     2195.64     2151.47    116.83 o 
  14   5  17      177.38      215.16     86.68 o 
  15   5  17     1217.33     1308.95    115.93 o 
  16   5  17        0.34       -1.34    100.84 o 
   0   6  17      249.49      114.02     62.30 o 
   1   6  17        7.15      -24.26     43.50 o 
   2   6  17        3.33      -13.21     45.05 o 
   3   6  17      238.41      234.29     52.07 o 
   4   6  17        0.38      -39.71     53.78 o 
   5   6  17      327.06      280.93     54.24 o 
   6   6  17       12.73       23.04     56.27 o 
   7   6  17       96.59       94.85     60.09 o 
   8   6  17        0.51      -66.30     66.30 o 
   9   6  17       15.05       25.27     67.96 o 
  10   6  17       20.15       46.02     75.76 o 
  11   6  17      274.69      269.00     76.14 o 
  12   6  17      193.52      211.83     79.80 o 
  13   6  17        0.44      -23.96     82.57 o 
  14   6  17       31.51      -75.75     90.75 o 
  15   6  17        1.14      -14.11     97.93 o 
   1   7  17     1342.53     1459.54     63.43 o 
   2   7  17       48.51        0.18     50.82 o 
   3   7  17     5015.03     4709.50    147.59 o 
   4   7  17       18.09       -4.97     62.71 o 
   5   7  17     5976.77     5702.53    183.79 o 
   6   7  17       32.62       57.45     65.29 o 
   7   7  17     4162.07     3987.62    141.44 o 
   8   7  17       10.52       54.93     69.71 o 
   9   7  17     1817.14     1717.31     95.05 o 
  10   7  17      161.81      173.39     85.21 o 
  11   7  17     2903.91     3066.50    134.92 o 
  12   7  17        5.19      -12.77     92.65 o 
  13   7  17     3826.17     4240.87    182.88 o 
   0   8  17      632.40      640.51     96.37 o 
   1   8  17       31.11      -43.44     64.51 o 
   2   8  17        4.89       -1.47     63.15 o 
   3   8  17      125.89      132.59     69.90 o 
   4   8  17      168.35      156.86     69.58 o 
   5   8  17      385.74      392.22     71.89 o 
   6   8  17        2.93       34.12     70.95 o 
   7   8  17        7.02      -56.51     72.46 o 
   8   8  17       48.66      -41.73     77.47 o 
   9   8  17       19.81       17.08     89.15 o 
  10   8  17        8.75      -94.85     94.85 o 
  11   8  17       65.64      112.87    101.80 o 
   1   9  17     2167.68     2102.29    115.52 o 
   2   9  17      402.25      447.95     89.10 o 
   3   9  17      558.97      453.50     90.17 o 
   4   9  17      210.62      204.45     80.40 o 
   5   9  17     1564.55     1569.77     99.90 o 
   6   9  17      362.96      348.03     84.00 o 
   7   9  17     2196.13     2367.17    114.16 o 
   8   9  17       16.86       -1.46    242.61 o 
   0   0  18     4362.99     4520.29    319.94 o 
   1   0  18      111.59       69.72     43.61 o 
   2   0  18     6262.79     6421.08    215.41 o 
   3   0  18     2472.64     2577.43    112.97 o 
   4   0  18    10055.87     9761.51    300.68 o 
   5   0  18      135.07      128.72     45.17 o 
   6   0  18     5580.07     5628.28    181.13 o 
   7   0  18      988.24     1065.47     62.04 o 
   8   0  18     3033.55     3090.99    130.31 o 
   9   0  18      160.65      105.42     57.68 o 
  10   0  18     3399.43     3399.62    142.76 o 
  11   0  18      732.13      695.73    106.04 o 
  12   0  18     5378.27     5301.79    205.57 o 
  13   0  18      252.32      211.05     82.45 o 
  14   0  18     1239.65     1269.67    104.22 o 
  15   0  18       75.28      -22.69    120.71 o 
  16   0  18      967.84      903.20    120.17 o 
  17   0  18       90.16       83.15    114.44 o 
  18   0  18     2564.05     2531.85    164.20 o 
   1   1  18      158.94      222.25     31.75 o 
   2   1  18      192.19      195.09     31.15 o 
   3   1  18       93.92      100.04     30.76 o 
   4   1  18       33.16        9.01     31.23 o 
   5   1  18     1788.02     1709.47     52.74 o 
   6   1  18      198.07      179.75     33.62 o 
   7   1  18       17.85       63.52     46.77 o 
   8   1  18      373.97      357.79     39.34 o 
   9   1  18      454.46      403.53     44.60 o 
  10   1  18       21.10       25.37     45.32 o 
  11   1  18      110.04      -12.24     47.63 o 
  12   1  18       85.04       94.60     52.02 o 
  13   1  18        2.09      -10.81     57.35 o 
  14   1  18        4.95      -58.06     61.15 o 
  15   1  18       30.34        4.51     62.90 o 
  16   1  18      226.60      214.32     69.59 o 
  17   1  18        3.93      -24.74     73.30 o 
  18   1  18       62.71      161.04     88.97 o 
   0   2  18    12956.94    12868.87    391.54 o 
   1   2  18      521.76      551.74     34.35 o 
   2   2  18     2510.97     2578.42     64.09 o 
   3   2  18      139.06      133.94     31.14 o 
   4   2  18     2168.05     2087.65     69.86 o 
   5   2  18      430.13      374.14     34.95 o 
   6   2  18     8649.13     8871.28    201.33 o 
   7   2  18       19.99      -36.57     36.57 o 
   8   2  18     8840.64     8584.81    211.89 o 
   9   2  18      346.49      320.10     46.26 o 
  10   2  18     6398.20     6406.97    176.73 o 
  11   2  18      445.00      542.28     69.87 o 
  12   2  18     3064.59     3119.75    107.09 o 
  13   2  18        4.11        5.49     57.86 o 
  14   2  18     3435.44     3451.30    119.29 o 
  15   2  18       22.55       29.90     72.97 o 
  16   2  18     2688.71     2593.72    119.18 o 
  17   2  18       97.33       72.74     82.54 o 
  18   2  18     1988.59     1984.07    127.48 o 
   1   3  18      166.73      166.05     31.89 o 
   2   3  18     1232.91     1181.53     46.44 o 
   3   3  18      273.11      282.69     41.48 o 
   4   3  18       84.46       86.62     34.36 o 
   5   3  18      704.23      615.70     42.79 o 
   6   3  18      375.62      357.14     44.37 o 
   7   3  18       39.93      -28.19     42.46 o 
   8   3  18       52.90       44.18     43.91 o 
   9   3  18       30.55       59.98     45.15 o 
  10   3  18       85.31       -3.69     51.19 o 
  11   3  18       13.28      -53.57     53.57 o 
  12   3  18        9.51      -49.37     56.75 o 
  13   3  18        0.05       43.43     71.11 o 
  14   3  18      444.80      300.19     77.54 o 
  15   3  18       73.47      -41.79     86.83 o 
  16   3  18       62.15       85.95     88.64 o 
  17   3  18        0.08       12.29     93.88 o 
   0   4  18     4723.15     4734.41    181.26 o 
   1   4  18        2.03       18.01     41.15 o 
   2   4  18     5342.27     5426.84    149.47 o 
   3   4  18     2706.90     2872.95     99.34 o 
   4   4  18     3075.01     3080.30     92.08 o 
   5   4  18      147.82      116.92     41.97 o 
   6   4  18     5643.06     5553.64    162.89 o 
   7   4  18        0.80       -5.78     45.96 o 
   8   4  18     4098.03     4243.82    131.45 o 
   9   4  18       74.15       89.97     51.24 o 
  10   4  18     1512.57     1478.42     75.54 o 
  11   4  18       17.00      150.41     63.44 o 
  12   4  18     2305.20     2334.15    183.23 o 
  13   4  18       24.88       11.82     75.02 o 
  14   4  18     2309.90     2071.76    152.22 o 
  15   4  18       49.99       62.62     88.69 o 
  16   4  18     2428.39     2615.24    239.46 o 
  17   4  18        4.07       73.46    118.48 o 
   1   5  18      423.89      489.27     46.99 o 
   2   5  18      211.48      249.02     49.70 o 
   3   5  18       27.33       20.36     45.68 o 
   4   5  18      588.32      711.21     53.58 o 
   5   5  18      233.36      217.60     48.77 o 
   6   5  18       76.06      130.16     51.29 o 
   7   5  18      222.07      144.14     59.10 o 
   8   5  18       26.21       62.44     58.78 o 
   9   5  18      667.64      695.29     67.63 o 
  10   5  18       63.14      -18.68     67.70 o 
  11   5  18      106.97       59.34     76.74 o 
  12   5  18      254.61      334.46     84.08 o 
  13   5  18       53.34       54.62     83.85 o 
  14   5  18      151.20      135.48     87.51 o 
  15   5  18      513.41      530.02    106.93 o 
  16   5  18       54.82       49.77    198.25 o 
   0   6  18     5481.13     5399.15    194.33 o 
   1   6  18        8.70      -18.80     45.84 o 
   2   6  18     4082.78     4148.10    120.45 o 
   3   6  18      169.86      144.80     51.71 o 
   4   6  18     3404.43     3533.81    118.15 o 
   5   6  18       33.11       35.14     55.79 o 
   6   6  18     3342.17     3426.81    124.73 o 
   7   6  18       15.68      -66.55     66.55 o 
   8   6  18     2537.25     2577.47    165.23 o 
   9   6  18       26.44       -5.86     70.70 o 
  10   6  18     3079.04     2837.86    124.17 o 
  11   6  18       13.94      131.70     78.11 o 
  12   6  18     3981.92     4202.78    162.56 o 
  13   6  18        8.49      118.96     92.86 o 
  14   6  18     3073.16     3021.16    152.04 o 
   1   7  18       26.50      -21.24     52.64 o 
   2   7  18       46.91      -56.09     56.09 o 
   3   7  18      600.75      536.13     62.19 o 
   4   7  18        6.71      -38.57     66.49 o 
   5   7  18       28.02       47.36     69.55 o 
   6   7  18       25.27      -16.96     69.09 o 
   7   7  18        1.35      -60.64     70.66 o 
   8   7  18        0.24       22.37     79.13 o 
   9   7  18      290.65      307.35     79.58 o 
  10   7  18        8.02      -82.76     82.76 o 
  11   7  18        0.51        7.29     92.43 o 
  12   7  18        0.88      105.16     98.22 o 
   0   8  18     1526.03     1699.14    162.42 o 
   1   8  18      206.26      153.69     70.48 o 
   2   8  18     2477.82     2615.08    106.99 o 
   3   8  18        3.32      -48.97     70.62 o 
   4   8  18     2801.52     2788.59    113.58 o 
   5   8  18        1.20      -71.96     71.96 o 
   6   8  18     1822.76     1883.99     98.48 o 
   7   8  18        4.54      -63.01     79.83 o 
   8   8  18     1237.78     1190.98    100.54 o 
   9   8  18       18.05       74.55     89.46 o 
  10   8  18      895.60      750.94    105.62 o 
   1   9  18      205.51      174.62     96.34 o 
   2   9  18       25.59       71.92    103.61 o 
   3   9  18       62.63      -56.97     85.64 o 
   4   9  18      220.13      228.44     82.81 o 
   5   9  18       40.56       36.21     84.53 o 
   6   9  18       15.12      -19.54     95.07 o 
   1   1  19     5511.01     5683.10    136.42 o 
   2   1  19      159.82      141.94     40.08 o 
   3   1  19     2971.14     2979.58     77.90 o 
   4   1  19        1.22       49.24     32.91 o 
   5   1  19     1781.56     1824.90     72.24 o 
   6   1  19      138.68      133.32     34.38 o 
   7   1  19     5021.15     4941.52    119.90 o 
   8   1  19       34.53       76.37     39.68 o 
   9   1  19     3991.75     4233.94    110.59 o 
  10   1  19      427.99      474.01     50.33 o 
  11   1  19     5978.55     6067.70    170.94 o 
  12   1  19       93.84      172.69     55.29 o 
  13   1  19     4216.49     4309.45    138.38 o 
  14   1  19        4.93      -48.34     62.94 o 
  15   1  19     2125.68     2105.28     95.05 o 
  16   1  19      214.99      194.02     73.51 o 
  17   1  19     2184.74     2334.34    118.63 o 
  18   1  19      120.33      289.36    301.96 o 
   0   2  19     4557.70     5014.68    164.00 o 
   1   2  19      216.87      209.39     32.66 o 
   2   2  19       94.08       67.12     32.29 o 
   3   2  19       66.42       19.62     33.09 o 
   4   2  19      108.31      110.39     33.33 o 
   5   2  19      522.78      559.16     40.29 o 
   6   2  19      134.50      169.07     38.22 o 
   7   2  19       38.32       60.05     38.94 o 
   8   2  19      376.53      275.98     42.24 o 
   9   2  19       13.06      -42.61     42.61 o 
  10   2  19       75.16      -13.41     53.58 o 
  11   2  19      160.12       88.45     55.03 o 
  12   2  19      408.73      341.67     61.14 o 
  13   2  19       19.59       19.71     59.15 o 
  14   2  19       96.28       47.21     63.91 o 
  15   2  19       81.94       85.84     76.41 o 
  16   2  19      184.11       20.26     80.71 o 
  17   2  19       14.91      -70.05     88.71 o 
   1   3  19     5612.70     5513.65    122.52 o 
   2   3  19       17.81       82.22     34.11 o 
   3   3  19     3811.93     3926.64     95.38 o 
   4   3  19      282.50      234.43     50.74 o 
   5   3  19     3158.42     3177.25     90.84 o 
   6   3  19       36.10       62.40     42.16 o 
   7   3  19     7777.95     7333.05    197.95 o 
   8   3  19        7.15      -23.12     47.92 o 
   9   3  19     2440.06     2485.16     92.98 o 
  10   3  19        4.75      -46.02     54.03 o 
  11   3  19     1303.97     1163.64     71.08 o 
  12   3  19       69.43      -18.33     67.28 o 
  13   3  19     3862.31     4309.10    167.08 o 
  14   3  19        0.83      -55.49     78.61 o 
  15   3  19     2443.93     2561.73    224.30 o 
  16   3  19       54.69        5.25     91.70 o 
  17   3  19     2220.59     2229.08    175.27 o 
   0   4  19      717.92      788.25     73.91 o 
   1   4  19      205.83      170.01     45.36 o 
   2   4  19       94.79       86.11     43.80 o 
   3   4  19      114.72      136.36     44.28 o 
   4   4  19       96.01       84.38     48.64 o 
   5   4  19       47.09       36.84     46.46 o 
   6   4  19       20.46      109.16     50.17 o 
   7   4  19        1.69      -15.00     48.07 o 
   8   4  19       88.21      -13.59     49.02 o 
   9   4  19      150.74       59.33     53.53 o 
  10   4  19      186.31      168.46     59.13 o 
  11   4  19       50.67       31.82     67.33 o 
  12   4  19      118.38       49.83     76.24 o 
  13   4  19       10.87       26.80     88.28 o 
  14   4  19      103.96      132.72     91.60 o 
  15   4  19       64.79      -89.37     89.37 o 
  16   4  19      102.81       85.22     95.98 o 
   1   5  19     4889.31     4864.92    134.11 o 
   2   5  19       28.15      128.00     49.06 o 
   3   5  19     3192.80     3290.29    100.41 o 
   4   5  19       57.50       46.13     49.29 o 
   5   5  19     4846.65     5088.59    154.83 o 
   6   5  19      103.09       35.31     53.59 o 
   7   5  19     3482.48     3248.45    117.85 o 
   8   5  19      164.90       54.58     62.36 o 
   9   5  19     1868.38     1910.04     90.96 o 
  10   5  19       48.45        7.03     70.03 o 
  11   5  19     2429.05     2592.63    136.79 o 
  12   5  19        1.03      111.21     83.06 o 
  13   5  19     2909.25     3150.74    179.24 o 
  14   5  19       32.58       84.63    101.52 o 
  15   5  19     1954.93     1902.63    136.71 o 
   0   6  19        0.52      -11.54     74.75 o 
   1   6  19        4.96      -15.38     50.64 o 
   2   6  19       29.27       94.37     52.92 o 
   3   6  19        4.76      -53.65     53.65 o 
   4   6  19       49.82       22.73     53.56 o 
   5   6  19       20.06      -19.59     58.11 o 
   6   6  19       46.24       20.98     63.60 o 
   7   6  19      301.12      385.76     75.02 o 
   8   6  19       39.60       25.94     71.39 o 
   9   6  19        7.89      -71.19     74.89 o 
  10   6  19        6.75      -20.86     77.48 o 
  11   6  19        0.04        6.43     88.56 o 
  12   6  19        0.70       27.11     90.98 o 
  13   6  19        0.08      -17.76     93.57 o 
   1   7  19     1110.44     1230.59     71.59 o 
   2   7  19      151.59       61.03     59.30 o 
   3   7  19     1456.37     1530.91     88.36 o 
   4   7  19        3.85       73.04     66.31 o 
   5   7  19     3946.35     3936.43    142.71 o 
   6   7  19       55.37      -32.64     76.30 o 
   7   7  19     2636.21     2708.01    124.56 o 
   8   7  19       38.75       80.72     79.48 o 
   9   7  19     2116.46     2306.64    124.46 o 
  10   7  19        7.57      -74.71     93.42 o 
  11   7  19     3092.68     3457.65    190.27 o 
   0   8  19      848.90      858.51    110.66 o 
   1   8  19       22.31        3.15     76.94 o 
   2   8  19        4.44       13.59     77.02 o 
   3   8  19      122.93      164.46     71.44 o 
   4   8  19       69.36      -10.61     71.01 o 
   5   8  19       29.78       74.89     76.81 o 
   6   8  19       45.75      -46.68     86.17 o 
   7   8  19        4.26       34.56     89.96 o 
   8   8  19      435.40      570.40     94.89 o 
   9   8  19        6.28     -183.68    183.68 o 
   1   9  19     4363.26     4340.67    449.24 o 
   2   9  19      717.51      465.28    154.76 o 
   3   9  19     2211.57     1885.97    154.59 o 
   4   9  19       58.15      175.85    277.71 o 
   0   0  20     3992.27     4105.06    225.72 o 
   1   0  20      654.22      710.22     56.49 o 
   2   0  20    12914.30    12871.59    416.54 o 
   3   0  20      133.30      170.44     49.55 o 
   4   0  20     5993.44     6228.31    200.45 o 
   5   0  20      994.36     1056.76     66.39 o 
   6   0  20     9176.08     9216.55    288.96 o 
   7   0  20       94.22      -53.57     53.57 o 
   8   0  20     8181.48     7617.86    258.33 o 
   9   0  20      314.72      184.86     67.61 o 
  10   0  20     1271.79     1423.69    115.48 o 
  11   0  20        7.40       58.64     72.35 o 
  12   0  20     4634.49     4635.31    192.02 o 
  13   0  20      306.39      314.46     82.09 o 
  14   0  20      666.72      481.39     98.29 o 
  15   0  20      107.35       -3.85     97.61 o 
  16   0  20     1430.94     1264.51    228.92 o 
  17   0  20       82.14      145.71    110.44 o 
   1   1  20      416.58      421.42     44.47 o 
   2   1  20       95.93       49.11     37.49 o 
   3   1  20     1119.63     1141.52     46.13 o 
   4   1  20      260.99      277.61     36.96 o 
   5   1  20     1251.00     1180.72     48.54 o 
   6   1  20     2089.87     2132.84     75.24 o 
   7   1  20        2.89       -0.09     39.41 o 
   8   1  20      257.26      204.55     43.08 o 
   9   1  20      110.75       54.59     45.65 o 
  10   1  20        4.26      -25.90     49.78 o 
  11   1  20       20.06      -10.38     51.40 o 
  12   1  20       18.33       -4.94     53.76 o 
  13   1  20       10.85      -61.58     61.58 o 
  14   1  20       61.31       43.91     68.01 o 
  15   1  20        7.27      -46.96     69.39 o 
  16   1  20       39.04       54.83     74.25 o 
  17   1  20       32.30      -66.16     94.86 o 
   0   2  20     3334.66     3633.24    127.80 o 
   1   2  20      401.78      325.09     41.75 o 
   2   2  20     2055.17     2112.36     91.02 o 
   3   2  20      232.05      172.16     35.45 o 
   4   2  20      749.18      812.09     42.08 o 
   5   2  20      482.95      434.16     46.10 o 
   6   2  20     2639.34     2778.55     78.45 o 
   7   2  20       63.79        7.11     41.18 o 
   8   2  20     2135.73     2212.09     72.59 o 
   9   2  20      925.63      873.34     56.00 o 
  10   2  20     2413.44     2315.67     85.43 o 
  11   2  20        0.32      -23.68     57.90 o 
  12   2  20     3593.29     3725.90    126.08 o 
  13   2  20        1.62      -64.33     64.33 o 
  14   2  20     2644.99     2662.32    107.22 o 
  15   2  20       30.28       12.36     79.58 o 
  16   2  20     2633.25     2864.60    129.93 o 
   1   3  20      424.97      543.04     39.47 o 
   2   3  20        0.14       35.77     37.44 o 
   3   3  20      133.54      173.92     40.28 o 
   4   3  20        4.46      -37.82     37.82 o 
   5   3  20      386.54      335.02     44.51 o 
   6   3  20      141.00      110.69     48.51 o 
   7   3  20        4.23      -31.57     46.78 o 
   8   3  20       11.23      -41.79     48.56 o 
   9   3  20      173.93       91.24     53.39 o 
  10   3  20        0.33      -35.01     54.34 o 
  11   3  20       51.45       65.79     60.33 o 
  12   3  20      120.17       50.40     71.58 o 
  13   3  20      159.30       -0.98     78.82 o 
  14   3  20       24.15      -14.89     83.18 o 
  15   3  20        4.77       29.96     97.94 o 
  16   3  20        7.57       -9.96     97.54 o 
   0   4  20     6445.20     6245.56    234.79 o 
   1   4  20        9.55       66.64     46.43 o 
   2   4  20     5040.65     5309.18    145.66 o 
   3   4  20       28.05       73.60     50.05 o 
   4   4  20     2355.00     2545.05    112.16 o 
   5   4  20       17.60      -37.47     47.99 o 
   6   4  20     5474.32     5417.08    153.51 o 
   7   4  20        0.98      -39.72     53.50 o 
   8   4  20     4986.40     5009.23    154.01 o 
   9   4  20       67.97       -6.37     59.59 o 
  10   4  20     1158.07     1101.25    119.00 o 
  11   4  20        0.48       -7.58     70.66 o 
  12   4  20     2326.91     2408.70    147.20 o 
  13   4  20      229.56        7.45     91.67 o 
  14   4  20     2693.22     2749.06    148.80 o 
  15   4  20       21.11      155.68     98.11 o 
   1   5  20       59.81       83.12     51.03 o 
   2   5  20       18.02      -20.74     50.71 o 
   3   5  20       19.45       29.11     52.13 o 
   4   5  20       63.76       18.78     52.64 o 
   5   5  20        9.74       14.04     53.26 o 
   6   5  20      100.59       63.82     55.46 o 
   7   5  20      138.62       30.61     63.95 o 
   8   5  20       36.06      -46.56     65.84 o 
   9   5  20        8.00      -27.99     66.81 o 
  10   5  20      339.39      254.90     77.28 o 
  11   5  20       22.12      -49.24     84.33 o 
  12   5  20       25.01       19.87     89.21 o 
  13   5  20        0.05       46.13     97.33 o 
  14   5  20       47.09      116.66    103.63 o 
   0   6  20     4495.31     4797.21    267.05 o 
   1   6  20        0.45      -30.48     55.61 o 
   2   6  20     3916.69     3947.33    127.83 o 
   3   6  20        0.86      -35.46     56.70 o 
   4   6  20     2706.34     2842.26    102.59 o 
   5   6  20        7.01      -34.05     60.27 o 
   6   6  20     2465.84     2584.47    121.40 o 
   7   6  20       23.51      -45.45     76.07 o 
   8   6  20     1962.27     1699.37    107.36 o 
   9   6  20       40.05       80.71     80.83 o 
  10   6  20     2462.87     2631.89    124.07 o 
  11   6  20       21.20      -91.46     97.47 o 
  12   6  20     2816.38     2720.06    139.67 o 
   1   7  20       88.83       75.98     65.01 o 
   2   7  20       43.52        5.36     62.23 o 
   3   7  20      286.98      294.08     67.11 o 
   4   7  20        0.17      -57.55     70.00 o 
   5   7  20        1.47        9.57     76.28 o 
   6   7  20       94.73      121.48     82.76 o 
   7   7  20       12.56       99.98     82.80 o 
   8   7  20       23.89      -79.56     90.58 o 
   9   7  20      115.60       34.52     93.31 o 
  10   7  20       18.46        2.79     95.64 o 
   0   8  20      759.34      669.69    126.19 o 
   1   8  20       84.68       22.22     88.38 o 
   2   8  20     1363.89     1267.56    107.48 o 
   3   8  20      244.32      189.56     75.08 o 
   4   8  20     1760.94     1674.24     96.27 o 
   5   8  20       83.91      -20.99     84.59 o 
   6   8  20     2566.51     2583.00    137.60 o 
   7   8  20       16.64       13.15     91.79 o 
   1   1  21     6226.89     6406.65    160.51 o 
   2   1  21       87.91       59.35     36.74 o 
   3   1  21     2705.28     2752.53     76.47 o 
   4   1  21      444.86      483.28     40.87 o 
   5   1  21     3331.41     3204.07     84.11 o 
   6   1  21      724.44      863.08     48.02 o 
   7   1  21     4049.79     4240.73    108.47 o 
   8   1  21      108.38      134.06     47.98 o 
   9   1  21     2644.15     2594.25     84.95 o 
  10   1  21       18.41       28.86     51.51 o 
  11   1  21     2974.82     3536.31    109.30 o 
  12   1  21      108.46      119.35     58.39 o 
  13   1  21     2126.96     2178.08     91.83 o 
  14   1  21       71.16       72.60     67.03 o 
  15   1  21     2174.16     1907.51     92.20 o 
  16   1  21        8.07      -19.79     78.85 o 
   0   2  21      393.26      343.40     84.87 o 
   1   2  21      470.65      532.55     41.21 o 
   2   2  21       90.42      100.11     37.16 o 
   3   2  21        2.76       18.61     37.09 o 
   4   2  21      479.76      466.55     54.56 o 
   5   2  21       23.50      -10.02     40.99 o 
   6   2  21       22.19       18.53     41.87 o 
   7   2  21      236.93      169.14     44.24 o 
   8   2  21      784.41      821.76     54.47 o 
   9   2  21       18.62      -27.54     47.00 o 
  10   2  21        0.00      -38.14     56.53 o 
  11   2  21      132.04       35.66     58.13 o 
  12   2  21       95.06        8.84     61.75 o 
  13   2  21       69.46       85.97     68.06 o 
  14   2  21       14.36      -34.01     71.26 o 
  15   2  21       43.43       -9.16     88.66 o 
  16   2  21       13.00     -116.03    259.92 o 
   1   3  21     6356.48     6571.65    155.23 o 
   2   3  21      214.09      315.98     60.32 o 
   3   3  21     4658.28     4780.56    126.68 o 
   4   3  21        7.84      -29.16     41.47 o 
   5   3  21     2433.00     2392.25     99.26 o 
   6   3  21        8.71        4.51     47.54 o 
   7   3  21     6147.96     5922.26    166.49 o 
   8   3  21       20.23       13.36     52.43 o 
   9   3  21     1253.55     1217.96     66.86 o 
  10   3  21       67.73       -7.00     56.09 o 
  11   3  21     3352.17     3182.13    122.47 o 
  12   3  21       94.97       66.47     76.08 o 
  13   3  21     2433.76     2304.31    167.42 o 
  14   3  21      110.98       51.89     90.05 o 
  15   3  21     1893.61     2105.48    170.68 o 
   0   4  21        1.54      -68.50     68.50 o 
   1   4  21      218.13      175.82     52.49 o 
   2   4  21       40.09       70.37     52.34 o 
   3   4  21        9.41      -25.32     53.34 o 
   4   4  21       49.66      107.11     52.75 o 
   5   4  21       24.17       66.28     52.91 o 
   6   4  21      555.52      691.93     60.79 o 
   7   4  21      220.10      184.86     65.16 o 
   8   4  21      167.74       11.44     57.00 o 
   9   4  21      116.14      -34.79     60.57 o 
  10   4  21       44.62      -40.01     73.30 o 
  11   4  21       22.34      -80.42     80.42 o 
  12   4  21        2.76        6.01    101.01 o 
  13   4  21       84.34      -96.73    107.36 o 
  14   4  21       13.38     -114.55    114.55 o 
   1   5  21     2552.49     2764.88     92.95 o 
   2   5  21       98.54       47.02     56.21 o 
   3   5  21     2586.08     2692.07     96.59 o 
   4   5  21       65.38       24.67     54.48 o 
   5   5  21     2715.21     2641.40    131.91 o 
   6   5  21       87.76       78.03     57.14 o 
   7   5  21     3750.46     3800.58    129.17 o 
   8   5  21       58.39       -0.97     68.83 o 
   9   5  21     1834.17     1831.04    134.22 o 
  10   5  21       82.33        3.71     80.90 o 
  11   5  21     2700.93     2746.75    136.40 o 
  12   5  21      124.58       68.39     98.71 o 
  13   5  21     2274.38     2123.30    152.77 o 
   0   6  21      283.92      348.36     85.88 o 
   1   6  21      188.60      176.64     61.05 o 
   2   6  21      156.63      146.16     61.86 o 
   3   6  21       17.22      -58.74     61.88 o 
   4   6  21      163.01      193.89     64.29 o 
   5   6  21      200.28      135.61     65.45 o 
   6   6  21       32.45      -28.12     69.55 o 
   7   6  21       14.35       31.66     73.39 o 
   8   6  21      171.78       91.43     84.45 o 
   9   6  21       40.59        4.82     85.08 o 
  10   6  21        6.92      -86.19     91.69 o 
  11   6  21        0.01       42.17    103.58 o 
   1   7  21     1429.95     1533.03     85.37 o 
   2   7  21        4.68      -38.41     69.10 o 
   3   7  21     1066.25     1032.77     82.68 o 
   4   7  21       11.67      -55.33     77.52 o 
   5   7  21     1814.36     1764.89    115.39 o 
   6   7  21       12.47      -29.55     81.56 o 
   7   7  21     1569.47     1418.30    145.79 o 
   8   7  21       71.20      -79.79     95.63 o 
   9   7  21     1436.60     1347.83    176.12 o 
   0   8  21        2.08     -124.80    124.80 o 
   1   8  21       26.83       29.51     92.82 o 
   2   8  21       40.22      -56.10     98.48 o 
   3   8  21       93.07      140.84     82.45 o 
   4   8  21      227.93      219.56     88.71 o 
   0   0  22     5016.08     5211.51    282.28 o 
   1   0  22       10.17       42.63     56.86 o 
   2   0  22    11102.03    11224.69    398.55 o 
   3   0  22      197.36      154.32     55.78 o 
   4   0  22     2167.81     2117.91     92.71 o 
   5   0  22      134.33       53.25     57.43 o 
   6   0  22     7402.36     7415.35    253.48 o 
   7   0  22       27.18      -50.92     64.70 o 
   8   0  22     5244.68     5182.45    189.35 o 
   9   0  22        0.41      -13.56     74.51 o 
  10   0  22      934.70     1029.97    164.49 o 
  11   0  22       48.87       15.59     79.00 o 
  12   0  22     1534.91     1612.24    123.12 o 
  13   0  22       17.57        2.33    101.48 o 
  14   0  22      356.11      374.60     98.20 o 
  15   0  22      159.10       19.36    108.93 o 
   1   1  22      292.43      240.53     46.30 o 
   2   1  22      335.48      389.24     45.34 o 
   3   1  22       67.76      103.44     38.54 o 
   4   1  22      418.19      316.78     41.80 o 
   5   1  22      234.15      271.66     43.69 o 
   6   1  22      820.00      746.11     49.96 o 
   7   1  22      332.22      274.63     46.40 o 
   8   1  22        7.06      -48.62     48.62 o 
   9   1  22       72.91       39.92     50.54 o 
  10   1  22       59.62       69.09     55.43 o 
  11   1  22        0.21       22.56     58.21 o 
  12   1  22        9.23      -13.85     59.83 o 
  13   1  22       21.51       66.65     67.35 o 
  14   1  22       88.63       21.03     70.41 o 
  15   1  22        0.62       -2.87     74.66 o 
   0   2  22     1978.73     2028.93     96.91 o 
   1   2  22       64.50       33.95     40.87 o 
   2   2  22     2237.49     2185.93     86.53 o 
   3   2  22      485.75      453.17     42.67 o 
   4   2  22     2536.05     2637.98     85.73 o 
   5   2  22      194.64      150.50     45.00 o 
   6   2  22     3026.56     3101.04     90.90 o 
   7   2  22      422.50      418.83     50.51 o 
   8   2  22     2844.60     3254.72    108.47 o 
   9   2  22        8.17       35.98     52.25 o 
  10   2  22     3624.32     3698.43    119.79 o 
  11   2  22        0.23      -61.78     61.78 o 
  12   2  22     4337.91     4386.56    138.82 o 
  13   2  22       58.47      -69.41     71.13 o 
  14   2  22     2598.61     2318.79    106.96 o 
  15   2  22       40.31       45.32    124.62 o 
   1   3  22      168.37      151.15     47.60 o 
   2   3  22       32.69      -40.92     45.36 o 
   3   3  22       60.96       74.48     46.40 o 
   4   3  22      377.99      336.81     49.18 o 
   5   3  22       10.53       -8.99     49.55 o 
   6   3  22      112.84       75.63     50.65 o 
   7   3  22       68.30       40.25     53.95 o 
   8   3  22       87.46       84.45     55.52 o 
   9   3  22       76.07       52.14     57.30 o 
  10   3  22       24.23      -49.61     61.77 o 
  11   3  22      167.80       95.82     68.66 o 
  12   3  22      238.69      122.04     75.35 o 
  13   3  22       88.77      -16.22     87.83 o 
  14   3  22       96.94       72.03     94.89 o 
   0   4  22     2817.69     3015.31    153.22 o 
   1   4  22       94.62       45.51     55.94 o 
   2   4  22     2101.93     2114.13     84.78 o 
   3   4  22      139.16       98.65     59.33 o 
   4   4  22     1789.90     1889.88     77.89 o 
   5   4  22        3.46       35.94     55.67 o 
   6   4  22     3343.75     3408.75    116.38 o 
   7   4  22       17.18      -36.19     60.03 o 
   8   4  22     4789.34     5028.85    149.05 o 
   9   4  22       44.77        9.48     64.38 o 
  10   4  22     1186.65     1154.33     81.47 o 
  11   4  22      341.49      332.69    103.73 o 
  12   4  22     2435.26     2494.28    155.01 o 
  13   4  22       20.63       52.58    112.44 o 
   1   5  22       22.38      -59.06     59.06 o 
   2   5  22        0.27      -18.02     60.23 o 
   3   5  22      564.40      419.74     64.63 o 
   4   5  22      228.09      200.26     59.40 o 
   5   5  22      126.62       35.84     59.65 o 
   6   5  22       28.29      -53.31     63.35 o 
   7   5  22        0.09       -5.24     68.36 o 
   8   5  22       33.08      -69.05     69.05 o 
   9   5  22      207.52      130.68     73.32 o 
  10   5  22       34.23       78.95     86.21 o 
  11   5  22      362.97      470.29    102.58 o 
  12   5  22       46.67      -35.13    148.30 o 
   0   6  22     5682.10     6137.95    242.55 o 
   1   6  22       89.18       46.30     65.62 o 
   2   6  22     3998.84     4299.49    143.92 o 
   3   6  22       22.10      139.54     67.81 o 
   4   6  22     2234.60     2176.66    108.26 o 
   5   6  22       33.42       43.70     71.08 o 
   6   6  22     2939.41     2921.24    141.41 o 
   7   6  22      140.31       29.03     80.62 o 
   8   6  22     1163.01     1384.92     96.06 o 
   9   6  22       11.42      -38.18     95.03 o 
  10   6  22     2659.68     2750.35    143.64 o 
   1   7  22       39.89       55.04     73.64 o 
   2   7  22        0.82      -80.31     80.31 o 
   3   7  22       26.42      -41.89     75.01 o 
   4   7  22        8.42      -37.95     81.02 o 
   5   7  22       29.42      -61.47     87.21 o 
   6   7  22       22.79      -88.65     88.65 o 
   7   7  22       96.80       24.99     93.76 o 
   1   1  23     3984.03     4041.08    126.27 o 
   2   1  23      123.90       56.72     42.73 o 
   3   1  23     1944.30     2014.80     84.04 o 
   4   1  23        2.89        2.87     44.68 o 
   5   1  23      729.41      696.74     50.40 o 
   6   1  23        2.78      -29.26     46.31 o 
   7   1  23     3728.08     3861.50    107.53 o 
   8   1  23      343.89      243.79     55.18 o 
   9   1  23     2804.99     3032.50     97.99 o 
  10   1  23       27.58       97.94     59.29 o 
  11   1  23     2278.57     2519.09     94.87 o 
  12   1  23       23.42      105.81     64.79 o 
  13   1  23     1724.95     1732.63     90.46 o 
  14   1  23        0.73      -11.22     73.62 o 
   0   2  23      289.31      306.94     82.15 o 
   1   2  23       70.50       68.46     44.63 o 
   2   2  23        0.68      -12.24     44.68 o 
   3   2  23        1.96        4.17     45.85 o 
   4   2  23      119.62       31.83     44.67 o 
   5   2  23       18.80      -22.65     46.32 o 
   6   2  23        3.11      -41.50     47.92 o 
   7   2  23       72.89       45.39     50.84 o 
   8   2  23      103.13       77.08     54.10 o 
   9   2  23       69.98      -14.81     58.33 o 
  10   2  23      143.61      181.21     65.84 o 
  11   2  23       28.74       78.64     68.98 o 
  12   2  23       30.51       15.83     71.62 o 
  13   2  23        3.11      -19.07     76.69 o 
   1   3  23     2324.11     2360.31    107.11 o 
   2   3  23      165.92      103.07     77.73 o 
   3   3  23     4221.76     4306.91    124.82 o 
   4   3  23        6.71      -50.77     51.05 o 
   5   3  23     4340.63     4398.06    130.89 o 
   6   3  23       31.95      -13.32     54.21 o 
   7   3  23     4250.03     4257.86    127.77 o 
   8   3  23      111.18       60.86     60.02 o 
   9   3  23     1457.16     1489.41     82.94 o 
  10   3  23      207.80      132.61     68.85 o 
  11   3  23     3507.23     3680.90    138.26 o 
  12   3  23      342.20      341.37     84.43 o 
  13   3  23     2109.67     2134.90    156.28 o 
   0   4  23      108.91       82.86     86.77 o 
   1   4  23       22.54      -61.73     61.73 o 
   2   4  23      118.71      127.98     63.88 o 
   3   4  23       90.18       13.81     59.87 o 
   4   4  23       14.60       19.32     57.76 o 
   5   4  23        8.53      -56.66     58.58 o 
   6   4  23      132.87      196.75     65.18 o 
   7   4  23        1.03      -63.59     64.22 o 
   8   4  23        5.44       28.64     69.15 o 
   9   4  23       16.12      -69.13     69.13 o 
  10   4  23      458.94      381.54     77.42 o 
  11   4  23        5.04       33.89     89.94 o 
  12   4  23       47.22      -44.20    104.11 o 
   1   5  23     1662.90     1791.11     89.77 o 
   2   5  23       46.09       23.19     63.78 o 
   3   5  23     1917.18     2033.16    122.22 o 
   4   5  23       27.91      -61.38     61.38 o 
   5   5  23     1913.21     1962.47    122.52 o 
   6   5  23      253.94      158.29     68.39 o 
   7   5  23     1899.97     2030.97    105.31 o 
   8   5  23        5.15      -28.26     72.33 o 
   9   5  23     1005.14      816.68     87.78 o 
  10   5  23      216.83      170.02     89.29 o 
   0   6  23       11.14       46.30    100.96 o 
   1   6  23        2.05      -60.79     70.24 o 
   2   6  23       40.68      -33.94     69.28 o 
   3   6  23       37.22      -48.41     70.37 o 
   4   6  23        0.92      -28.76     72.41 o 
   5   6  23      102.83       32.54     75.99 o 
   6   6  23       20.09       62.39     78.14 o 
   7   6  23       84.19      119.58     89.08 o 
   8   6  23       27.91      -32.19     90.83 o 
   1   7  23     2356.66     2587.33    116.13 o 
   2   7  23       10.95      -72.66     84.08 o 
   3   7  23     1693.02     1821.94    101.41 o 
   4   7  23        0.29      -63.23     98.48 o 
   0   0  24     5105.06     4868.29    285.78 o 
   1   0  24        0.54      -62.25     62.25 o 
   2   0  24     3115.64     3131.80    130.05 o 
   3   0  24        5.55       33.03     64.83 o 
   4   0  24     1655.08     1785.06     93.72 o 
   5   0  24        7.43      -52.81     69.75 o 
   6   0  24     1391.15     1547.21     95.83 o 
   7   0  24       78.31       51.80     72.91 o 
   8   0  24     1414.21     1331.65     93.59 o 
   9   0  24      161.67      170.77     89.14 o 
  10   0  24     1684.14     1886.52    122.44 o 
  11   0  24      494.87      533.92     98.43 o 
  12   0  24     1618.46     1792.14    124.75 o 
  13   0  24      141.79      174.51    114.56 o 
   1   1  24      220.94      183.71     52.35 o 
   2   1  24      461.38      394.69     55.82 o 
   3   1  24       69.83      115.12     45.19 o 
   4   1  24      546.93      556.94     51.36 o 
   5   1  24       12.38      -45.21     47.52 o 
   6   1  24      212.15      125.56     49.52 o 
   7   1  24       26.12      -11.37     52.61 o 
   8   1  24       79.80       30.12     56.57 o 
   9   1  24        2.71      -59.22     59.22 o 
  10   1  24      157.96       47.79     63.24 o 
  11   1  24       85.20       14.66     64.71 o 
  12   1  24       60.28      -26.69     72.61 o 
  13   1  24       33.50       -4.70     80.22 o 
   0   2  24     2750.45     2628.25    118.15 o 
   1   2  24      224.56      158.77     47.87 o 
   2   2  24     1806.96     1834.17     71.46 o 
   3   2  24      908.91      796.47     60.21 o 
   4   2  24     2457.03     2498.26    128.46 o 
   5   2  24      115.61      106.45     50.16 o 
   6   2  24     3828.18     3982.61    112.04 o 
   7   2  24      132.88       51.64     53.96 o 
   8   2  24     2580.86     2579.15    144.69 o 
   9   2  24        1.88      -63.81     63.81 o 
  10   2  24     2904.97     2947.67    116.27 o 
  11   2  24       26.24       10.41     73.58 o 
  12   2  24     1703.31     1915.42    100.34 o 
   1   3  24       35.91       61.61     60.04 o 
   2   3  24      327.18      282.32     61.59 o 
   3   3  24        6.31      -50.30     58.37 o 
   4   3  24       55.28      -39.82     61.13 o 
   5   3  24       10.30      -60.61     60.61 o 
   6   3  24        2.07        6.15     57.10 o 
   7   3  24      243.14      136.53     60.11 o 
   8   3  24       85.22      -31.13     61.70 o 
   9   3  24       17.19      -28.13     68.02 o 
  10   3  24        1.00      -61.75     73.69 o 
  11   3  24       30.36      118.22     77.25 o 
   0   4  24     1132.65      942.62    108.75 o 
   1   4  24       23.53      -66.44     66.44 o 
   2   4  24     3608.37     3764.44    130.04 o 
   3   4  24        0.37      -45.93     67.12 o 
   4   4  24     1810.38     1855.44    108.05 o 
   5   4  24      160.54      131.45     66.13 o 
   6   4  24     1070.60     1009.42     76.76 o 
   7   4  24        3.91      -67.03     67.03 o 
   8   4  24      998.52      916.23     78.28 o 
   9   4  24       57.58      -76.35     76.93 o 
  10   4  24      929.18      931.38     96.49 o 
   1   5  24      236.35      230.53     72.99 o 
   2   5  24       41.99      -63.97     70.66 o 
   3   5  24        1.43      -69.41     69.41 o 
   4   5  24       22.94      -35.42     67.36 o 
   5   5  24      195.26      113.27     68.06 o 
   6   5  24      128.91       82.76     76.14 o 
   7   5  24       23.04      -11.12     76.05 o 
   8   5  24        0.00      -79.99     79.99 o 
   9   5  24       67.92     -146.42    146.42 o 
   0   6  24     3994.45     3783.89    195.17 o 
   1   6  24       23.00      -77.57     77.57 o 
   2   6  24     1857.22     1619.97     95.55 o 
   3   6  24        0.16      -72.75     74.73 o 
   4   6  24     1613.08     1687.94    146.83 o 
   5   6  24       24.49      -79.39     79.39 o 
   6   6  24     3277.42     3365.91    236.07 o 
   1   1  25     2839.56     2768.58    112.25 o 
   2   1  25       21.71      -49.12     49.86 o 
   3   1  25     2149.82     2084.94     99.04 o 
   4   1  25      156.11      110.18     51.45 o 
   5   1  25     1717.77     1787.52     86.64 o 
   6   1  25      737.85      773.59     61.54 o 
   7   1  25     3064.60     3373.65    111.29 o 
   8   1  25      140.90      145.40     61.53 o 
   9   1  25     2750.36     2919.61    105.37 o 
  10   1  25      142.36      179.36     67.53 o 
  11   1  25     1238.55     1281.86     80.68 o 
   0   2  25        1.11       -8.54     68.52 o 
   1   2  25       41.45        5.44     50.33 o 
   2   2  25       19.79      -16.25     53.76 o 
   3   2  25       60.88       11.26     52.49 o 
   4   2  25      683.87      635.44     58.24 o 
   5   2  25        0.95      -43.32     54.25 o 
   6   2  25       14.77      -10.14     56.38 o 
   7   2  25       19.67       53.09     63.50 o 
   8   2  25       89.33      133.61     64.47 o 
   9   2  25       45.91       -3.08     70.62 o 
  10   2  25        0.22        9.27     75.48 o 
  11   2  25       12.69      -77.76     77.76 o 
   1   3  25     2138.83     2170.21     97.46 o 
   2   3  25       54.16       79.44     63.11 o 
   3   3  25     3054.21     3099.58    168.69 o 
   4   3  25       41.28      -32.09     65.56 o 
   5   3  25     2378.20     2439.41    111.78 o 
   6   3  25      256.36      217.14     73.15 o 
   7   3  25      937.63      999.82    106.92 o 
   8   3  25       13.15      -72.20     72.20 o 
   9   3  25     1946.89     1803.65     96.87 o 
  10   3  25        0.41      -86.64     88.25 o 
   0   4  25       61.02        8.21     99.59 o 
   1   4  25        6.99      -65.55     70.85 o 
   2   4  25      268.10      170.76     72.75 o 
   3   4  25       11.18      -24.03     86.28 o 
   4   4  25        3.46      -16.36     68.93 o 
   5   4  25        1.82       45.08     72.70 o 
   6   4  25       91.66      118.26     70.91 o 
   7   4  25      178.27      136.85     74.44 o 
   8   4  25       94.79       23.86     75.78 o 
   9   4  25       58.13       34.71    158.20 o 
   1   5  25     2519.92     2819.01    144.56 o 
   2   5  25       14.90      -76.83     76.83 o 
   3   5  25     2075.45     2076.57    150.94 o 
   4   5  25       34.75      -64.29     72.02 o 
   5   5  25     2087.62     2134.38    100.84 o 
   6   5  25      120.70       78.72     80.79 o 
   7   5  25     1169.01      857.07    291.41 o 
   0   6  25        5.55        8.89    116.97 o 
   1   6  25       38.76      -80.70     80.70 o 
   2   6  25       28.96     -133.27    133.27 o 
   0   0  26     1754.19     1839.74    287.22 o 
   1   0  26      111.49       84.87     79.27 o 
   2   0  26     3659.59     3798.64    179.29 o 
   3   0  26        6.99      -28.28     73.69 o 
   4   0  26     3045.36     2982.38    193.50 o 
   5   0  26     1334.35     1288.79    139.21 o 
   6   0  26     3092.37     3158.90    157.81 o 
   7   0  26      579.61      252.09     88.53 o 
   8   0  26     2689.46     2616.76    190.99 o 
   9   0  26       12.88       -9.30     96.46 o 
  10   0  26     1890.03     1948.29    194.12 o 
   1   1  26      118.97       90.41     53.96 o 
   2   1  26      171.55       75.43     54.62 o 
   3   1  26       29.26      -54.27     54.27 o 
   4   1  26       23.06      -54.75     54.75 o 
   5   1  26       29.44      -57.78     57.78 o 
   6   1  26      110.57       76.38     59.51 o 
   7   1  26        8.16        5.66     61.69 o 
   8   1  26       27.21      -63.00     63.00 o 
   9   1  26        1.14      -64.24     68.67 o 
  10   1  26      143.60      157.46     75.11 o 
   0   2  26     1934.46     1852.85    124.56 o 
   1   2  26       10.15      -17.04     57.14 o 
   2   2  26     1198.49     1132.08     72.86 o 
   3   2  26      420.56      370.95     61.10 o 
   4   2  26     1951.44     1928.99    115.45 o 
   5   2  26        2.06      -27.85     59.57 o 
   6   2  26     1635.50     1686.39    129.84 o 
   7   2  26        0.60      -45.99     67.60 o 
   8   2  26     1456.28     1486.39    105.33 o 
   9   2  26       87.15       19.67     74.18 o 
   1   3  26      199.69       75.82     72.00 o 
   2   3  26      410.38      400.90     74.08 o 
   3   3  26       42.08      -50.41     67.69 o 
   4   3  26       17.36      -59.96     73.29 o 
   5   3  26      136.85      117.79     72.83 o 
   6   3  26       19.82      -74.97     74.97 o 
   7   3  26      173.57       -4.01     73.98 o 
   8   3  26       13.90      -75.77     79.60 o 
   0   4  26     2502.76     2380.71    157.70 o 
   1   4  26        4.85      -76.58     76.58 o 
   2   4  26     2907.68     3201.56    147.27 o 
   3   4  26       22.05      -22.85     70.52 o 
   4   4  26     2455.35     2412.93    157.89 o 
   5   4  26      181.10       55.69     79.42 o 
   6   4  26      784.17      600.05     85.56 o 
   7   4  26      112.29      -87.53    251.74 o 
   1   5  26      145.59      100.10     79.96 o 
   2   5  26        7.67      -26.47     81.05 o 
   3   5  26       91.02       47.88     83.85 o 
   1   1  27     2525.97     2444.85    124.11 o 
   2   1  27      215.60      224.80     61.98 o 
   3   1  27     1422.95     1368.54     97.47 o 
   4   1  27       23.71      -61.05     61.05 o 
   5   1  27     2531.43     2794.55    124.79 o 
   6   1  27       76.04       57.76     63.16 o 
   7   1  27     1407.20     1453.89     81.39 o 
   8   1  27       52.21       20.94     69.39 o 
   0   2  27        4.26      -74.99     93.09 o 
   1   2  27       63.79       91.29     67.76 o 
   2   2  27        1.88        1.75     63.39 o 
   3   2  27        7.83      -25.86     64.53 o 
   4   2  27        2.98      -13.32     64.17 o 
   5   2  27       97.68       69.24     64.13 o 
   6   2  27        0.48      -70.00     70.00 o 
   7   2  27      354.69      288.07     73.33 o 
   1   3  27      721.09      538.08     86.58 o 
   2   3  27       17.39      -76.99     76.99 o 
   3   3  27     1823.99     2020.24    145.33 o 
   4   3  27        5.35      -76.24     76.24 o 
   5   3  27     1236.89     1252.43     91.39 o 
   6   3  27        5.95      -53.54     90.80 o 
   0   4  27       65.68       67.71    116.02 o 
   1   4  27       24.14      -13.96     81.89 o 
   2   4  27       16.78      -81.24     82.96 o 
   3   4  27        0.69      -60.52     83.08 o 
   0   0  28     4007.37     4888.54    387.13 o 
   1   0  28      254.93      198.02     90.09 o 
   2   0  28     2440.78     2259.41    174.30 o 
   3   0  28      237.63      262.76     94.70 o 
   4   0  28     1839.25     1704.78    155.88 o 
   5   0  28      302.62      233.99    124.87 o 
   6   0  28      635.19      839.76    254.26 o 
   1   1  28      175.46      169.98     68.29 o 
   2   1  28        0.94      -65.43     65.43 o 
   3   1  28       15.91      -15.36     62.60 o 
   4   1  28       33.37      -11.37     66.67 o 
   5   1  28       88.28      120.53     67.55 o 
   0   2  28      822.23      628.43    173.50 o 
   1   2  28        1.75      -80.02     80.02 o 
   2   2  28      933.15      939.68     81.81 o 
   3   2  28      127.93       83.23     74.98 o 
   4   2  28     2430.92     2485.13    110.23 o 
   1   3  28       75.52       35.63    185.69 o 
                                                 
